# Supplementary material for: The effectiveness of exercise on the symptoms in breast cancer patients undergoing adjuvant treatment: an umbrella review of systematic reviews and meta-analyses
Source: Front Oncol. 2023 Sep 20;13:1222947. doi: 10.3389/fonc.2023.1222947 (PMC10548878; doi:10.3389/fonc.2023.1222947)
Supplement: Supplementary file 2 [file Table_1.xls]

## Sheet: Sheet1
Reasons for deletion after reading the entire text	Reasons for deletion in initial screening	序号	Reference Type	Author	Year	Title	Priority	Star	URL	Secondary Author	Translated Secondary Author	Secondary Title	Translated Secondary Title	Place Published	Publisher	Journal	Volume	Issue	Number of Volumes	Number	Pages	Number of Words	Price	Section	Tertiary Author	Translated Tertiary Author	Tertiary Title	Translated Tertiary Title	Cited Count	Num of Bibliographies	Bibliographies	Edition	DOI	Date Displayed	Date	Type of Work	Subsidiary Author	Short Title	Alternate Title	ISBN/ISSN	Original Publication	Reprint Edition	Reviewed Item	Accession Number	Call Number	Subject Category	Category	Tags	BibTeX Key
	other interventions or included multiple interventions	1	Journal Article	Giustiniani, Andreina; Danesin, Laura; Pezzetta, Rachele; Masina, Fabio; Oliva, Giulia; Arcara, Giorgio; Burgio, Francesca; Conte, Pierfranco	2023	Use of Telemedicine to Improve Cognitive Functions and Psychological Well-Being in Patients with Breast Cancer: A Systematic Review of the Current Literature	0	0								CANCERS	15	4															10.3390/cancers15041353	2023	2023-01-01				CANCERS	2072-6694
	irrelevant to the theme	2	Journal Article	Fan, R; Wang, L; Bu, X; Wang, W; Zhu, J	2023	Unmet supportive care needs of breast cancer survivors: a systematic scoping review	0	0	https://www.scopus.com/inward/record.uri?eid=2-s2.0-85163369402&doi=10.1186%2fs12885-023-11087-8&partnerID=40&md5=c2e341cafb06c4057bd4e5321f4d318b							BMC Cancer	23	1															10.1186/s12885-023-11087-8	2023	2023-01-01				BMC Cancer	14712407 (ISSN)	BioMed Central Ltd
	without symptom outcomes	3	Journal Article	Chen, Lijie; Peng, Puchao; Xu, Zhouming; Ding, Xiufang	2023	The effects of exercise on the quality of life of patients with breast cancer: a systematic review and meta-analysis based on the QLQ-C30 quality of life scale.	0	0								Gland surgery	12	5			633-650												10.21037/gs-23-126	2023	2023-01-01				Gland surgery	2227-684X
	repeatable	4	Journal Article	Chen, L; Peng, P; Xu, Z; Ding, X	2023	The effects of exercise on the quality of life of patients with breast cancer: a systematic review and meta-analysis based on the QLQ-C30 quality of life scale	0	0	https://www.scopus.com/inward/record.uri?eid=2-s2.0-85161183289&doi=10.21037%2fgs-23-126&partnerID=40&md5=c6164fe1dc66834b9ec96cad0d7278bd							Gland Surgery	12	5			633-650												10.21037/gs-23-126	2023	2023-01-01				Gland Surgery	2227684X (ISSN)	AME Publishing Company
	irrelevant to the theme	5	Journal Article	Plinsinga, Melanie Louise; Singh, Ben; Rose, Grace Laura; Clifford, Briana; Bailey, Tom George; Spence, Rosalind Renee; Turner, Jemma; Coppieters, Michel Willem; McCarthy, Alexandra Leigh; Hayes, Sandra Christine	2023	The Effect of Exercise on Pain in People with Cancer: A Systematic Review with Meta-analysis	0	0								SPORTS MEDICINE																	10.1007/s40279-023-01862-9	2023	2023-01-01				SPORTS MEDICINE	0112-1642
	irrelevant to the theme	6	Journal Article	Peasgood, T; Caruana, J M; Mukuria, C	2023	Systematic Review of the Effect of a One-Day Versus Seven-Day Recall Duration on Patient Reported Outcome Measures (PROMs)	0	0	https://www.scopus.com/inward/record.uri?eid=2-s2.0-85148104389&doi=10.1007%2fs40271-022-00611-w&partnerID=40&md5=92073bc4d2f60422f223008fffbcddea							Patient	16	3			201-221												10.1007/s40271-022-00611-w	2023	2023-01-01				Patient	11781653 (ISSN)	Adis
	irrelevant to the theme	7	Journal Article	Shen, Aomei; Lu, Qian; Fu, Xin; Wei, Xiaoxia; Zhang, Liyuan; Bian, Jingru; Qiang, Wanmin; Pang, Dong	2023	Risk factors of unilateral breast cancer-related lymphedema: an updated systematic review and meta-analysis of 84 cohort studies	0	0								SUPPORTIVE CARE IN CANCER	31	1															10.1007/s00520-022-07508-2	2023	2023-01-01				SUPPORTIVE CARE IN CANCER	0941-4355
	ineligible literature types	8	Journal Article	Cedenilla Ram¨®n, N; Calvo Arenillas, J I; Aranda Valero, S; S¨¢nchez Guzm¨¢n, A; Moruno Miralles, P	2023	Psychosocial Interventions for the Treatment of Cancer-Related Fatigue: An Umbrella Review	0	0	https://www.scopus.com/inward/record.uri?eid=2-s2.0-85151157285&doi=10.3390%2fcurroncol30030226&partnerID=40&md5=8effda7404d80fe8b2765cef1a861be6							Current Oncology	30	3			2954-2977												10.3390/curroncol30030226	2023	2023-01-01				Current Oncology	17187729 (ISSN)	MDPI
	irrelevant to the theme	9	Journal Article	Gordon, M; Sinopoulou, V; Ibrahim, U; Abdulshafea, M; Bracewell, K; Akobeng, A K	2023	Patient education interventions for the management of inflammatory bowel disease	0	0	https://www.embase.com/search/results?subaction=viewrecord&id=L641173820&from=export http://dx.doi.org/10.1002/14651858.CD013854.pub2							Cochrane Database of Systematic Reviews	2023	5															10.1002/14651858.CD013854.pub2	2023	2023-01-01				Cochrane Database Syst. Rev.	1465-1858
Sample size or proportion of breast cancer patients not available		10	Journal Article	Papadopoulou, M; Stamou, M; Bakalidou, D; Moschovos, C; Zouvelou, V; Zis, P; Tzartos, J; Chroni, E; Michopoulos, I; Tsivgoulis, G	2023	Non-pharmacological Interventions on Pain and Quality of Life in Chemotherapy Induced Polyneuropathy: Systematic Review and Meta-Analysis	0	0	https://www.scopus.com/inward/record.uri?eid=2-s2.0-85145492546&doi=10.21873%2finvivo.13053&partnerID=40&md5=ac9032fc7f1ccbd647b440ce0b800d31							In Vivo	37	1			47-56												10.21873/invivo.13053	2023	2023-01-01				In Vivo	0258851X (ISSN)	International Institute of Anticancer Research
	ineligible literature types	11	Journal Article	Petrigna, Luca; Zanghi, Marta; Maugeri, Grazia; D'Agata, Velia; Musumeci, Giuseppe	2023	Methodological consideration for a physical activity intervention in breast cancer population: An umbrella review.	0	0								Heliyon	9	7			e17470-e17470												10.1016/j.heliyon.2023.e17470	2023	2023-01-01				Heliyon	2405-8440
	repeatable	12	Journal Article	Petrigna, L; Zangh¨¬, M; Maugeri, G; D'Agata, V; Musumeci, G	2023	Methodological consideration for a physical activity intervention in breast cancer population: An umbrella review	0	0	https://www.scopus.com/inward/record.uri?eid=2-s2.0-85162880083&doi=10.1016%2fj.heliyon.2023.e17470&partnerID=40&md5=33b14445e5d0216d2ea64cc35170afeb							Heliyon	9	7															10.1016/j.heliyon.2023.e17470	2023	2023-01-01				Heliyon	24058440 (ISSN)	Elsevier Ltd
Sample size or proportion of breast cancer patients not available		13	Journal Article	Werts, S J; Robles-Morales, R; Bea, J W; Thomson, C A	2023	Lifestyle behavior change interventions among adult rural cancer survivors: A systematic review	0	0	https://www.embase.com/search/results?subaction=viewrecord&id=L640237140&from=export http://dx.doi.org/10.1158/1538-7445.AGCA22-A011							Cancer Research	83	2															10.1158/1538-7445.AGCA22-A011	2023	2023-01-01				Cancer Res.	1538-7445
	irrelevant to the theme	14	Journal Article	Singh, B; Rempert, A; Sarria, I; Standeven, L; Nylander, E; Segars, J	2023	Is a Diagnosis of PCOS Worse Than a Diagnosis of Heart Disease, Diabetes or Breast Cancer?	0	0	https://www.embase.com/search/results?subaction=viewrecord&id=L641024685&from=export http://dx.doi.org/10.1007/s43032-023-01211-1							Reproductive Sciences	30				173A												10.1007/s43032-023-01211-1	2023	2023-01-01				Reprod. Sci.	1933-7205
	irrelevant to the theme	15	Journal Article	Agnew, H; Kitson, S; Crosbie, E J	2023	Interventions for weight reduction in obesity to improve survival in women with endometrial cancer	0	0	https://www.scopus.com/inward/record.uri?eid=2-s2.0-85150982255&doi=10.1002%2f14651858.CD012513.pub3&partnerID=40&md5=b38324bcdaf5bb007a328b175413a9c3							Cochrane Database of Systematic Reviews	2023	3															10.1002/14651858.CD012513.pub3	2023	2023-01-01				Cochrane Database of Systematic Reviews	14651858 (ISSN)	John Wiley and Sons Ltd
No mention of adjuvant therapy received by patients		16	Journal Article	Keane, Danielle; Phillips, Grace; Mitchell, Nicola; Connolly, Roisin M; Hegarty, Josephine	2023	Improving quality of life and symptom experience in patients with metastatic breast cancer: A systematic review of supportive care interventions	0	0	https://search.ebscohost.com/login.aspx?direct=true&db=psyh&AN=2023-90963-001&lang=zh-cn&site=ehost-live ORCID: 0000-0002-2355-2567 daniellekeane@ucc.ie							Psycho-Oncology				2023-90963-001													10.1002/pon.6183	2023/07/11/	2023-07-11				Psycho-Oncology	1057-9249	John Wiley & Sons
	without symptom outcomes	17	Journal Article	Park, Jin-Hee; Jung, Su Jin; Lee, Lena J; Rhu, Junghyun; Bae, Sun Hyoung	2023	Impact of nonpharmacological interventions on cognitive impairment in women with breast cancer: A systematic review and meta-analysis	0	0								ASIA-PACIFIC JOURNAL OF ONCOLOGY NURSING	10	4															10.1016/j.apjon.2023.100212	2023	2023-01-01				ASIA-PACIFIC JOURNAL OF ONCOLOGY NURSING	2347-5625
Sample size or proportion of breast cancer patients not available		18	Journal Article	Trommer, M; Marnitz, S; Skoetz, N; Rupp, R; Niels, T; Morgenthaler, J; Theurich, S; von Bergwelt-Baildon, M; Baues, C; Baumann, F T	2023	Exercise interventions for adults with cancer receiving radiation therapy alone	0	0	https://www.scopus.com/inward/record.uri?eid=2-s2.0-85150084722&doi=10.1002%2f14651858.CD013448.pub2&partnerID=40&md5=9bd0fd3b276e5e5b4ec0bda0e94e2ef4							Cochrane Database of Systematic Reviews	2023	3															10.1002/14651858.CD013448.pub2	2023	2023-01-01				Cochrane Database of Systematic Reviews	14651858 (ISSN)	John Wiley and Sons Ltd
Sample size or proportion of breast cancer patients not available		19	Journal Article	Amiri, Sohrab; Esmaeili, Ali Akbar	2023	Exercise and Anxiety in Cancer: A Meta-Analysis of Randomized Control Trials	0	0								PHYSICAL & OCCUPATIONAL THERAPY IN GERIATRICS	41	2			197-217												10.1080/02703181.2022.2110628	2023	2023-01-01				PHYSICAL & OCCUPATIONAL THERAPY IN GERIATRICS	0270-3181
	ineligible literature types	20	Journal Article	Mazzocco, Ketti; Milani, Alessandra; Ciccarelli, Chiara; Marzorati, Chiara; Pravettoni, Gabriella	2023	Evidence for Choosing Qigong as an Integrated Intervention in Cancer Care: An Umbrella Review	0	0								CANCERS	15	4															10.3390/cancers15041176	2023	2023-01-01				CANCERS	2072-6694
	without symptom outcomes	21	Journal Article	Macdonald, E R; Amorim, NML; Hagstrom, A D; Markovic, K; Simar, D; Ward, R E; Clifford, B K	2023	Evaluating the effect of upper-body morbidity on quality of life following primary breast cancer treatment: a systematic review and meta-analysis	0	0	http://www.ncbi.nlm.nih.gov/entrez/query.fcgi?cmd=Retrieve&db=pubmed&dopt=Abstract&list_uids=37199900&query_hl=1							J Cancer Surviv											Journal of cancer survivorship : research and practice						10.1007/s11764-023-01395-0	2023 May 18	2023-05-18	Journal Article; Review				1932-2267 (Electronic); 1932-2259 (Linking)	? 2023. The Author(s).			37199900
	ineligible literature types	22	Journal Article	Tourny, Claire; Zouita, Amira; El Kababi, Samira; Feuillet, Lea; Saeidi, Ayoub; Laher, Ismail; Weiss, Katja; Knechtle, Beat; Zouhal, Hassane	2023	Endometriosis and physical activity: A narrative review	0	0								INTERNATIONAL JOURNAL OF GYNECOLOGY & OBSTETRICS																	10.1002/ijgo.14898	2023	2023-01-01				INTERNATIONAL JOURNAL OF GYNECOLOGY & OBSTETRICS	0020-7292
No mention of adjuvant therapy received by patients		23	Journal Article	Li, W; You, F; Wang, Q; Shen, Y; Wang, J; Guo, J	2023	Effects of Tai Chi Chuan training on the QoL and psychological well-being in female patients with breast cancer: a systematic review of randomized controlled trials	0	0	https://www.scopus.com/inward/record.uri?eid=2-s2.0-85160058113&doi=10.3389%2ffonc.2023.1143674&partnerID=40&md5=b51fc6f55b31bb64303b2903e67b5dea							Frontiers in Oncology	13																10.3389/fonc.2023.1143674	2023	2023-01-01				Frontiers in Oncology	2234943X (ISSN)	Frontiers Media S.A.
	other interventions or included multiple interventions	24	Journal Article	Perez-Bilbao, Txomin; Alonso-Duenas, Maria; Peinado, Ana B; San Juan, Alejandro F	2023	Effects of Combined Interventions of Exercise and Diet or Exercise and Supplementation on Breast Cancer Patients: A Systematic Review	0	0								NUTRIENTS	15	4															10.3390/nu15041013	2023	2023-01-01				NUTRIENTS	2072-6643
	ineligible literature types	25	Journal Article	Singh, Ben; Olds, Timothy; Curtis, Rachel; Dumuid, Dorothea; Virgara, Rosa; Watson, Amanda; Szeto, Kimberley; O'Connor, Edward; Ferguson, Ty; Eglitis, Emily; Miatke, Aaron; Simpson, Catherine E M; Maher, Carol	2023	Effectiveness of physical activity interventions for improving depression, anxiety and distress: an overview of systematic reviews	0	0								BRITISH JOURNAL OF SPORTS MEDICINE																	10.1136/bjsports-2022-106195	2023	2023-01-01				BRITISH JOURNAL OF SPORTS MEDICINE	0306-3674
Meta-analysis of symptoms not performed		26	Journal Article	Wong, W M; Chan, D N S; He, X; So, W K W	2023	Effectiveness of Pharmacological and Nonpharmacological Interventions for Managing the Fatigue-Sleep Disturbance-Depression Symptom Cluster in Breast Cancer Patients Undergoing Chemotherapy: A Systematic Review	0	0	https://www.scopus.com/inward/record.uri?eid=2-s2.0-85133165625&doi=10.1097%2fNCC.0000000000001048&partnerID=40&md5=41b428107a0f38d3e9932bbc66173b37							Cancer Nursing	46	2			E70-E80												10.1097/NCC.0000000000001048	2023	2023-01-01				Cancer Nursing	0162220X (ISSN)	Lippincott Williams and Wilkins
	repeatable	27	Journal Article	Wong, Wai Man; Chan, Dorothy N S; He, Xiaole; So, Winnie K W	2023	Effectiveness of Pharmacological and Nonpharmacological Interventions for Managing the Fatigue-Sleep Disturbance-Depression Symptom Cluster in Breast Cancer Patients Undergoing Chemotherapy A Systematic Review	0	0								CANCER NURSING	46	2			E70-E80												10.1097/NCC.0000000000001048	2023	2023-01-01				CANCER NURSING	0162-220X
	irrelevant to the theme	28	Journal Article	Wang, Yufan; McCarthy, Alexandra L; Hayes, Sandra C; Gordon, Louisa G; Chiu, Vivian; Bailey, Tom G; Stewart, Elizabeth; Tuffaha, Haitham	2023	Economic evaluation of exercise interventions for individuals with cancer: A systematic review	0	0								PREVENTIVE MEDICINE	172																10.1016/j.ypmed.2023.107491	2023	2023-01-01				PREVENTIVE MEDICINE	0091-7435
	repeatable	29	Journal Article	Lee, Kyunghwa; Kim, Sanghee; Kim, Soo Hyun; Yoo, Sung-Hee; Sung, Ji Hyun; Oh, Eui Geum; Kim, Nawon; Lee, Jiyeon	2023	Digital Health Interventions for Adult Patients With Cancer Evaluated in Randomized Controlled Trials: Scoping Review	0	0								JOURNAL OF MEDICAL INTERNET RESEARCH	25	1															10.2196/38333	2023	2023-01-01				JOURNAL OF MEDICAL INTERNET RESEARCH	1438-8871
	other interventions or included multiple interventions	30	Journal Article	Lee, K; Kim, S; Kim, S H; Yoo, S H; Sung, J H; Oh, E G; Kim, N; Lee, J	2023	Digital Health Interventions for Adult Patients with Cancer Evaluated in Randomized Controlled Trials: Scoping Review	0	0	https://www.scopus.com/inward/record.uri?eid=2-s2.0-85145955286&doi=10.2196%2f38333&partnerID=40&md5=023b65d3301b0adfccd48b5c98f915a6							Journal of Medical Internet Research	25																10.2196/38333	2023	2023-01-01				Journal of Medical Internet Research	14388871 (ISSN)	JMIR Publications Inc.
	without symptom outcomes	31	Journal Article	Wang, Tzu-Chieh; Chen, Pei-Lun; Liao, Wan-Chun; Tsai, I-Chen	2023	Differential Impact of Exercises on Quality-of-Life Improvement in Breast Cancer Survivors: A Network Meta-Analysis of Randomized Controlled Trials	0	0								CANCERS	15	13															10.3390/cancers15133380	2023	2023-01-01				CANCERS	2072-6694
	protocol	32	Journal Article	Wang, Haiying; Wang, Tao; Tan, Jing-Yu Benjamin; Bressington, Daniel; Zheng, Si-Lin; Liu, Xian-Liang; Huang, Hou-Qiang	2023	Development and Validation of an Evidence-Based Breathing Exercise Intervention Protocol for Chronic Pain Management in Breast Cancer Survivors	0	0								PAIN MANAGEMENT NURSING	24	3			357-364												10.1016/j.pmn.2022.09.005	2023	2023-01-01				PAIN MANAGEMENT NURSING	1524-9042
	irrelevant to the theme	33	Journal Article	Suzuki, K; Yamanaka, M; Minamiguchi, Y; Hayashi, N; Yamauchi, E; Fukawa, A; Tsuda, Y; Fujisaka, Y; Doi, T; Shiino, I; Tomari, Y	2023	Details of Cancer Education Programs for Adolescents and Young Adults and Their Effectiveness: A Scoping Review	0	0	https://www.scopus.com/inward/record.uri?eid=2-s2.0-85148250087&doi=10.1089%2fjayao.2021.0160&partnerID=40&md5=cfe48d4796ae9a58abaad1e2432305ae							Journal of Adolescent and Young Adult Oncology	12	1			9-33												10.1089/jayao.2021.0160	2023	2023-01-01				Journal of Adolescent and Young Adult Oncology	21565333 (ISSN)	Mary Ann Liebert Inc.
	irrelevant to the theme	34	Journal Article	Lee, A R Y B; Leong, I; Lau, G; Tan, A W; Ho, R C M; Ho, C S H; Chen, M Z	2023	Depression and anxiety in older adults with cancer: Systematic review and meta-summary of risk, protective and exacerbating factors	0	0	https://www.scopus.com/inward/record.uri?eid=2-s2.0-85147034564&doi=10.1016%2fj.genhosppsych.2023.01.008&partnerID=40&md5=ec3e94a1a6fd8a47154d62053021d4ed							General Hospital Psychiatry	81				32-42												10.1016/j.genhosppsych.2023.01.008	2023	2023-01-01				General Hospital Psychiatry	01638343 (ISSN)	Elsevier Inc.
	irrelevant to the theme	35	Journal Article	An, J; Hershberger, P E; Ferrans, C E	2023	Delayed Presentation, Diagnosis, and Treatment of Breast Cancer Among Chinese Women: An Integrative Literature Review	0	0	https://www.embase.com/search/results?subaction=viewrecord&id=L2024210054&from=export http://dx.doi.org/10.1097/NCC.0000000000001074							Cancer Nursing	46	3			217-232												10.1097/NCC.0000000000001074	2023	2023-01-01				Cancer Nurs.	1538-9804
	irrelevant to the theme	36	Journal Article	Bae, Kyeore; Lamoury, Gillian; Carroll, Susan; Morgia, Marita; Lim, Stephanie; Baron-Hay, Sally; Shin, In-Soo; Park, So-Jung; Oh, Byeongsang	2023	Comparison of the clinical effectiveness of treatments for aromatase inhibitor-induced arthralgia in breast cancer patients: A systematic review with network meta-analysis	0	0								CRITICAL REVIEWS IN ONCOLOGY HEMATOLOGY	181																10.1016/j.critrevonc.2022.103898	2023	2023-01-01				CRITICAL REVIEWS IN ONCOLOGY HEMATOLOGY	1040-8428
No mention of adjuvant therapy received by patients		37	Journal Article	Geng, Liangrong; Duan, Yi; Li, Xiaoyu; Yue, Shujin; Li, Ruxue; Liu, Hongxia; Su, Chunxiang	2023	Comparative efficacy of mind-body exercise for depression in breast cancer survivors: A systematic review and network meta-analysis	0	0								WORLDVIEWS ON EVIDENCE-BASED NURSING																	10.1111/wvn.12669	2023	2023-01-01				WORLDVIEWS ON EVIDENCE-BASED NURSING	1545-102X
	protocol	38	Journal Article	Li, Z; Wang, Q; Xu, J; Song, Q; Ling, X; Gao, Y; Lei, J	2023	Comparative efficacy and acceptability of interventions for insomnia in breast cancer patients: A protocol for systematic review and network meta-analysis	0	0	https://www.scopus.com/inward/record.uri?eid=2-s2.0-85149553597&doi=10.1371%2fjournal.pone.0282614&partnerID=40&md5=9a3e52c186eae8ea8df5e3abe2af19b6							PLoS ONE	18	3 March															10.1371/journal.pone.0282614	2023	2023-01-01				PLoS ONE	19326203 (ISSN)	Public Library of Science
	repeatable	39	Journal Article	Li, Zhifan; Wang, Qian; Xu, Junxia; Song, Qihua; Ling, Xiaoling; Gao, Ya; Lei, Junqiang	2023	Comparative efficacy and acceptability of interventions for insomnia in breast cancer patients: A protocol for systematic review and network meta-analysis	0	0								PLOS ONE	18	3															10.1371/journal.pone.0282614	2023	2023-01-01				PLOS ONE	1932-6203
	irrelevant to the theme	40	Journal Article	Yazlcl, D; Yaplcl Eser, H; Klylcl, S; Sancak, S; Sezer, H; Uygur, M; Yumuk, V	2023	Clinical Impact of Glucagon-Like Peptide-1 Receptor Analogs on the Complications of Obesity	0	0	https://www.scopus.com/inward/record.uri?eid=2-s2.0-85144507749&doi=10.1159%2f000526808&partnerID=40&md5=ac213586d4b47833223d0ef8b1d4374b							Obesity Facts	16	2			149-163												10.1159/000526808	2023	2023-01-01				Obesity Facts	16624025 (ISSN)	S. Karger AG
	irrelevant to the theme	41	Journal Article	Hauptmann, M; Kutschan, S; H¨¹bner, J; D?rfler, J	2023	Bioenergy therapies as a complementary treatment: a systematic review to evaluate the efficacy of bioenergy therapies in relieving treatment toxicities in patients with cancer	0	0	https://www.scopus.com/inward/record.uri?eid=2-s2.0-85138868395&doi=10.1007%2fs00432-022-04362-x&partnerID=40&md5=bad98dfe00e83fb34649ed1b356067e4							Journal of Cancer Research and Clinical Oncology	149	6			2607-2619												10.1007/s00432-022-04362-x	2023	2023-01-01				Journal of Cancer Research and Clinical Oncology	01715216 (ISSN)	Springer Science and Business Media Deutschland GmbH
	irrelevant to the theme	42	Journal Article	Tao, S Y; Yu, L T; Zhang, L X; Wang, Z H; Yang, D S; Zhang, J; Huang, L	2023	Bibliometric Analysis of Research Trends and Hot Spots in the Treatment of Postmenopausal Coronary Heart Disease Based on Web of Science	0	0	https://www.scopus.com/inward/record.uri?eid=2-s2.0-85164571424&doi=10.11669%2fcpj.2023.11.012&partnerID=40&md5=890edbcd192e9408949de90ef60fc8a6							Chinese Pharmaceutical Journal	58	11			1037-1044												10.11669/cpj.2023.11.012	2023	2023-01-01				Chinese Pharmaceutical Journal	10012494 (ISSN)	Chinese Pharmaceutical Association
	other interventions or included multiple interventions	43	Journal Article	Gyawali, B; Bowman, M; Sharpe, I; Jalink, M; Srivastava, S; Wijeratne, D T	2023	A systematic review of eHealth technologies for breast cancer supportive care	0	0	https://www.scopus.com/inward/record.uri?eid=2-s2.0-85147215074&doi=10.1016%2fj.ctrv.2023.102519&partnerID=40&md5=bbca6a31c6170c7a8e4aef728b3a7ebd							Cancer Treatment Reviews	114																10.1016/j.ctrv.2023.102519	2023	2023-01-01				Cancer Treatment Reviews	03057372 (ISSN)	W.B. Saunders Ltd
Sample size or proportion of breast cancer patients not available		44	Journal Article	Tanay, Mary Anne Lagmay; Armes, Jo; Moss-Morris, Rona; Rafferty, Anne Marie; Robert, Glenn	2023	A systematic review of behavioural and exercise interventions for the prevention and management of chemotherapy-induced peripheral neuropathy symptoms	0	0								JOURNAL OF CANCER SURVIVORSHIP	17	1			254-277												10.1007/s11764-021-00997-w	2023	2023-01-01				JOURNAL OF CANCER SURVIVORSHIP	1932-2259
	ineligible literature types	45	Journal Article	Saita, K; Amano, S; Kaneko, F; Okamura, H	2023	A scoping review of cognitive assessment tools and domains for chemotherapy-induced cognitive impairments in cancer survivors	0	0	https://www.embase.com/search/results?subaction=viewrecord&id=L2021935280&from=export http://dx.doi.org/10.3389/fnhum.2023.1063674							Frontiers in Human Neuroscience	17																10.3389/fnhum.2023.1063674	2023	2023-01-01				Front. Human Neurosci.	1662-5161
	irrelevant to the theme	46	Journal Article	Reger, M; Kutschan, S; Freuding, M; Schmidt, T; Josfeld, L; Huebner, J	2022	Water therapies (hydrotherapy, balneotherapy or aqua therapy) for patients with cancer: a systematic review	0	0	https://www.scopus.com/inward/record.uri?eid=2-s2.0-85124828893&doi=10.1007%2fs00432-022-03947-w&partnerID=40&md5=6e266a591564ad5ca99f473c4ec47638							Journal of Cancer Research and Clinical Oncology	148	6			1277-1297												10.1007/s00432-022-03947-w	2022	2022-01-01				Journal of Cancer Research and Clinical Oncology	01715216 (ISSN)	Springer Science and Business Media Deutschland GmbH
	repeatable	47	Journal Article	Reger, Maren; Kutschan, Sabine; Freuding, Maren; Schmidt, Thorsten; Josfeld, Lena; Huebner, Jutta	2022	Water therapies (hydrotherapy, balneotherapy or aqua therapy) for patients with cancer: a systematic review	0	0								JOURNAL OF CANCER RESEARCH AND CLINICAL ONCOLOGY	148	6			1277-1297												10.1007/s00432-022-03947-w	2022	2022-01-01				JOURNAL OF CANCER RESEARCH AND CLINICAL ONCOLOGY	0171-5216
	irrelevant to the theme	48	Journal Article	Fraile-Martinez, O; Alvarez-Mon, M A; Garcia-Montero, C; Pekarek, L; Guijarro, L G; Lahera, G; Saez, M A; Monserrat, J; Motogo, D; Quintero, J; Alvarez-Mon, M; Ortega, M A	2022	Understanding the basis of major depressive disorder in oncological patients: Biological links, clinical management, challenges, and lifestyle medicine	0	0	https://www.scopus.com/inward/record.uri?eid=2-s2.0-85139266759&doi=10.3389%2ffonc.2022.956923&partnerID=40&md5=69406dfa9cfed89305dfad2f05c9dfdf							Frontiers in Oncology	12																10.3389/fonc.2022.956923	2022	2022-01-01				Frontiers in Oncology	2234943X (ISSN)	Frontiers Media S.A.
	ineligible literature types	49	Journal Article	Zangh¨¬, M; Petrigna, L; Maugeri, G; D Agata, V; Musumeci, G	2022	The Practice of Physical Activity on Psychological, Mental, Physical, and Social Wellbeing for Breast-Cancer Survivors: An Umbrella Review	0	0	https://www.scopus.com/inward/record.uri?eid=2-s2.0-85137126407&doi=10.3390%2fijerph191610391&partnerID=40&md5=90e93572faf41d2e97bd0c0003ffb766							International Journal of Environmental Research and Public Health	19	16															10.3390/ijerph191610391	2022	2022-01-01				International Journal of Environmental Research and Public Health	16617827 (ISSN)	MDPI
	repeatable	50	Journal Article	Zanghi, Marta; Petrigna, Luca; Maugeri, Grazia; D'Agata, Velia; Musumeci, Giuseppe	2022	The Practice of Physical Activity on Psychological, Mental, Physical, and Social Wellbeing for Breast-Cancer Survivors: An Umbrella Review	0	0								INTERNATIONAL JOURNAL OF ENVIRONMENTAL RESEARCH AND PUBLIC HEALTH	19	16															10.3390/ijerph191610391	2022	2022-01-01				INTERNATIONAL JOURNAL OF ENVIRONMENTAL RESEARCH AND PUBLIC HEALTH	1660-4601
	irrelevant to the theme	51	Journal Article	Samami, Elahe; Shahhosseini, Zohreh; Elyasi, Forouzan	2022	The effects of psychological interventions on menopausal hot flashes: A systematic review	0	0								INTERNATIONAL JOURNAL OF REPRODUCTIVE BIOMEDICINE	20	4			255-272												10.18502/ijrm.v20i4.10898	2022	2022-01-01				INTERNATIONAL JOURNAL OF REPRODUCTIVE BIOMEDICINE	2476-4108
Sample size or proportion of breast cancer patients not available		52	Journal Article	Plinsinga, M L; Singh, B; Rose, G L; Clifford, B; Bailey, T; Spence, R R; Coppieters, M W; McCarthy, A L; Hayes, S C	2022	The effect of exercise on cancer-related pain: A systematic review with meta-analysis	0	0	https://www.embase.com/search/results?subaction=viewrecord&id=L639586554&from=export http://dx.doi.org/10.1111/ajco.13869							Asia-Pacific Journal of Clinical Oncology	18				137												10.1111/ajco.13869	2022	2022-01-01				Asia-Pac. J. Clin. Oncol.	1743-7563
Sample size or proportion of breast cancer patients not available		53	Journal Article	Hayes, Sandra Christine; Singh, Ben; Reul-Hirche, Hildegard; Bloomquist, Kira; Johansson, Karin; Jonsson, Charlotta; Plinsinga, Melanie Louise	2022	The Effect of Exercise for the Prevention and Treatment of Cancer-Related Lymphedema: A Systematic Review with Meta-analysis	0	0								MEDICINE & SCIENCE IN SPORTS & EXERCISE	54	8			1389-1399												10.1249/MSS.0000000000002918	2022	2022-01-01				MEDICINE & SCIENCE IN SPORTS & EXERCISE	0195-9131
	other interventions or included multiple interventions	54	Journal Article	Tokgoez, Pinar; Dockweiler, Christoph	2022	Telemedicine in Rehabilitation Aftercare for Women with Breast Cancer - A Systematic Literature Review	0	0								REHABILITATION	61	01			17-24												10.1055/a-1480-3712	2022	2022-01-01				REHABILITATION	0034-3536
Meta-analysis of symptoms not performed		55	Journal Article	Selvan, P; Hriso, C; Mitchell, J; Newberg, A	2022	Systematic review of yoga for symptom management during conventional treatment of breast cancer patients: Yoga in patients with breast cancer	0	0	https://www.scopus.com/inward/record.uri?eid=2-s2.0-85127701907&doi=10.1016%2fj.ctcp.2022.101581&partnerID=40&md5=0f4524d15fe90110d4f02deb4fad1e0a							Complementary Therapies in Clinical Practice	48																10.1016/j.ctcp.2022.101581	2022	2022-01-01				Complementary Therapies in Clinical Practice	17443881 (ISSN)	Churchill Livingstone
	repeatable	56	Journal Article	Selvan, Pooja; Hriso, Chloe; Mitchell, Julita; Newberg, Andrew	2022	Systematic review of yoga for symptom management during conventional treatment of breast cancer patients	0	0								COMPLEMENTARY THERAPIES IN CLINICAL PRACTICE	48																10.1016/j.ctcp.2022.101581	2022	2022-01-01				COMPLEMENTARY THERAPIES IN CLINICAL PRACTICE	1744-3881
	other interventions or included multiple interventions	57	Journal Article	Kim, Do-Young; Hong, Soo-Hwa; Jang, Seung-Hyeon; Park, So-Hyeon; Noh, Jung-Hee; Seok, Jung-Mi; Jo, Hyun-Jeong; Son, Chang-Gue; Lee, Eun-Jung	2022	Systematic Review for the Medical Applications of Meditation in Randomized Controlled Trials	0	0								INTERNATIONAL JOURNAL OF ENVIRONMENTAL RESEARCH AND PUBLIC HEALTH	19	3															10.3390/ijerph19031244	2022	2022-01-01				INTERNATIONAL JOURNAL OF ENVIRONMENTAL RESEARCH AND PUBLIC HEALTH	1660-4601
	other interventions or included multiple interventions	58	Journal Article	Han, G; Lee, Y S; Jang, H J; Kim, S Y; Lee, Y J; Ha, I H	2022	Symptom Management and Quality of Life of Breast Cancer Patients Using Acupuncture-Related Therapies and Herbal Medicine: A Scoping Review	0	0	https://www.scopus.com/inward/record.uri?eid=2-s2.0-85139970256&doi=10.3390%2fcancers14194683&partnerID=40&md5=8170009e45fcbbdcc36be747a77f1abd							Cancers	14	19															10.3390/cancers14194683	2022	2022-01-01				Cancers	20726694 (ISSN)	MDPI
		59	Journal Article	Reverte-Pagola, G; S¨¢nchez-Trigo, H; Saxton, J; Sa?udo, B	2022	Supervised and Non-Supervised Exercise Programs for the Management of Cancer-Related Fatigue in Women with Breast Cancer: A Systematic Review and Meta-Analysis	0	0	https://www.embase.com/search/results?subaction=viewrecord&id=L2018301200&from=export http://dx.doi.org/10.3390/cancers14143428							Cancers	14	14															10.3390/cancers14143428	2022	2022-01-01				Cancers	2072-6694
	repeatable	60	Journal Article	Reverte-Pagola, Gonzalo; Sanchez-Trigo, Horacio; Saxton, John; Sanudo, Borja	2022	Supervised and Non-Supervised Exercise Programs for the Management of Cancer-Related Fatigue in Women with Breast Cancer: A Systematic Review and Meta-Analysis	0	0								CANCERS	14	14															10.3390/cancers14143428	2022	2022-01-01				CANCERS	2072-6694
	repeatable	61	Journal Article	Hall, L H; King, N V; Graham, C D; Green, S M C; Barber, A; Neal, R D; Foy, R; Clark, J; Lloyd, K E; Smith, S G	2022	Strategies to self-manage side-effects of adjuvant endocrine therapy among breast cancer survivors: an umbrella review of empirical evidence and clinical guidelines	0	0	https://www.scopus.com/inward/record.uri?eid=2-s2.0-85117168696&doi=10.1007%2fs11764-021-01114-7&partnerID=40&md5=8d5e2cf76e284530804badf8c5af135c							Journal of Cancer Survivorship	16	6			1296-1338												10.1007/s11764-021-01114-7	2022	2022-01-01				Journal of Cancer Survivorship	19322259 (ISSN)	Springer
	ineligible literature types	62	Journal Article	Hall, Louise H; King, Natalie V; Graham, Christopher D; Green, Sophie M C; Barber, Alice; Neal, Richard D; Foy, Robbie; Clark, Jane; Lloyd, Kelly E; Smith, Samuel G	2022	Strategies to self-manage side-effects of adjuvant endocrine therapy among breast cancer survivors: an umbrella review of empirical evidence and clinical guidelines	0	0								JOURNAL OF CANCER SURVIVORSHIP	16	6			1296-1338												10.1007/s11764-021-01114-7	2022	2022-01-01				JOURNAL OF CANCER SURVIVORSHIP	1932-2259
	ineligible literature types	63	Journal Article	Castillo, Helena; Mension, Eduard; Cebrecos, Isaac; Angles, Sonia; Castelo-Branco, Camil	2022	Sexual Function in Breast Cancer Patients: A Review of the Literature	0	0								CLINICAL AND EXPERIMENTAL OBSTETRICS & GYNECOLOGY	49	6															10.31083/j.ceog4906134	2022	2022-01-01				CLINICAL AND EXPERIMENTAL OBSTETRICS & GYNECOLOGY	0390-6663
	irrelevant to the theme	64	Journal Article	Tan, J Y; Zhai, J; Wang, T; Zhou, H J; Zhao, I; Liu, X L	2022	Self-Managed Non-Pharmacological Interventions for Breast Cancer Survivors: Systematic Quality Appraisal and Content Analysis of Clinical Practice Guidelines	0	0	https://www.scopus.com/inward/record.uri?eid=2-s2.0-85132431519&doi=10.3389%2ffonc.2022.866284&partnerID=40&md5=5b1dab29abf0089e4fba7e127c9d02d8							Frontiers in Oncology	12																10.3389/fonc.2022.866284	2022	2022-01-01				Frontiers in Oncology	2234943X (ISSN)	Frontiers Media S.A.
	repeatable	65	Journal Article	Vinolo-Gil, M J; Mart¨ªn-Valero, R; Mart¨ªn-Vega, F J; Rodr¨ªguez-Huguet, M; Perez-Cabezas, V; Gonzalez-Medina, G	2022	Respiratory Physiotherapy Intervention Strategies in the Sequelae of Breast Cancer Treatment: A Systematic Review	0	0	https://www.scopus.com/inward/record.uri?eid=2-s2.0-85128064004&doi=10.3390%2fijerph19073800&partnerID=40&md5=9f3b1509c4306846b80a317184a0d0ef							International Journal of Environmental Research and Public Health	19	7															10.3390/ijerph19073800	2022	2022-01-01				International Journal of Environmental Research and Public Health	16617827 (ISSN)	MDPI
	other interventions or included multiple interventions	66	Journal Article	Jesus Vinolo-Gil, Maria; Martin-Valero, Rocio; Javier Martin-Vega, Francisco; Rodriguez-Huguet, Manuel; Perez-Cabezas, Veronica; Gonzalez-Medina, Gloria	2022	Respiratory Physiotherapy Intervention Strategies in the Sequelae of Breast Cancer Treatment: A Systematic Review	0	0								INTERNATIONAL JOURNAL OF ENVIRONMENTAL RESEARCH AND PUBLIC HEALTH	19	7															10.3390/ijerph19073800	2022	2022-01-01				INTERNATIONAL JOURNAL OF ENVIRONMENTAL RESEARCH AND PUBLIC HEALTH	1660-4601
Sample size or proportion of breast cancer patients not available		67	Journal Article	Wang, Mian; Pei, Ziwen; Molassiotis, Alex	2022	Recent advances in managing chemotherapy-induced peripheral neuropathy: A systematic review	0	0								EUROPEAN JOURNAL OF ONCOLOGY NURSING	58																10.1016/j.ejon.2022.102134	2022	2022-01-01				EUROPEAN JOURNAL OF ONCOLOGY NURSING	1462-3889
Sample size or proportion of breast cancer patients not available		68	Journal Article	Ruano, Alejandra; Garcia-Torres, Francisco; Galvez-Lara, Mario; Moriana, Juan A	2022	Psychological and Non-Pharmacologic Treatments for Pain in Cancer Patients: A Systematic Review and Meta-Analysis	0	0								JOURNAL OF PAIN AND SYMPTOM MANAGEMENT	63	5			E505-E520												10.1016/j.jpainsymman.2021.12.021	2022	2022-01-01				JOURNAL OF PAIN AND SYMPTOM MANAGEMENT	0885-3924
Sample size or proportion of breast cancer patients not available		69	Journal Article	Chapman, E J; Martino, E D; Edwards, Z; Black, K; Maddocks, M; Bennett, M I	2022	Practice review: Evidence-based and effective management of fatigue in patients with advanced cancer	0	0	https://www.scopus.com/inward/record.uri?eid=2-s2.0-85121514220&doi=10.1177%2f02692163211046754&partnerID=40&md5=f8f60ee1563824b38c14e0757ebe40e7							Palliative Medicine	36	1			7-14												10.1177/02692163211046754	2022	2022-01-01				Palliative Medicine	02692163 (ISSN)	SAGE Publications Ltd
	irrelevant to the theme	70	Journal Article	Johnston, L A; Alhusayen, R; Bourcier, M; Delorme, I; George, R; O Brien, E; Wong, S M; Poelman, S M	2022	Practical Guidelines for Managing Patients With Hidradenitis Suppurativa: An Update	0	0	https://www.scopus.com/inward/record.uri?eid=2-s2.0-85136699023&doi=10.1177%2f12034754221116115&partnerID=40&md5=dac357458f3f19b336325459ffcd1373							Journal of Cutaneous Medicine and Surgery	26	2_suppl			2S-24S												10.1177/12034754221116115	2022	2022-01-01				Journal of Cutaneous Medicine and Surgery	12034754 (ISSN)	SAGE Publications Inc.
	other interventions or included multiple interventions	71	Journal Article	Zou, P; D'Souza, D; Luo, Y; Sun, W; Zhang, H; Yang, Y	2022	Potential effects of virtual interventions for menopause management: A systematic review	0	0	https://www.scopus.com/inward/record.uri?eid=2-s2.0-85137126001&doi=10.1097%2fGME.0000000000002020&partnerID=40&md5=312a9c0d9ed191b827bbbc74e5067bf5							Menopause	29	9			1101-1117												10.1097/GME.0000000000002020	2022	2022-01-01				Menopause	10723714 (ISSN)	Wolters Kluwer Health
	without symptom outcomes	72	Journal Article	Aune, Dagfinn; Markozannes, Georgios; Abar, Leila; Balducci, Katia; Cariolou, Margarita; Nanu, Neesha; Vieira, Rita; Anifowoshe, Yusuf O; Greenwood, Darren C; Clinton, Steven K; Giovannucci, Edward L; Gunter, Marc J; Jackson, Alan; Kampman, Ellen; Lund, Vivien; McTiernan, Anne; Riboli, Elio; Allen, Kate; Brockton, Nigel T; Croker, Helen; Katsikioti, Daphne; McGinley-Gieser, Deirdre; Mitrou, Panag…	2022	Physical Activity and Health-Related Quality of Life in Women With Breast Cancer: A Meta-Analysis	0	0								JNCI CANCER SPECTRUM	6	6															10.1093/jncics/pkac072	2022	2022-01-01				JNCI CANCER SPECTRUM	2515-5091
	ineligible literature types	73	Journal Article	Casuso-Holgado, M J; Heredia-Rizo, A M; Gonzalez-Garcia, P; Mu?oz-Fern¨¢ndez, M J; Martinez-Calderon, J	2022	Mind–body practices for cancer-related symptoms management: an overview of systematic reviews including one hundred twenty-nine meta-analyses	0	0	https://www.embase.com/search/results?subaction=viewrecord&id=L2019940979&from=export http://dx.doi.org/10.1007/s00520-022-07426-3							Supportive Care in Cancer	30	12			10335-10357												10.1007/s00520-022-07426-3	2022	2022-01-01				Supportive Care Cancer	1433-7339
	repeatable	74	Journal Article	Jesus Casuso-Holgado, Maria; Marcos Heredia-Rizo, Alberto; Gonzalez-Garcia, Paula; Jesus Munoz-Fernandez, Maria; Martinez-Calderon, Javier	2022	Mind-body practices for cancer-related symptoms management: an overview of systematic reviews including one hundred twenty-nine meta-analyses	0	0								SUPPORTIVE CARE IN CANCER	30	12			10335-10357												10.1007/s00520-022-07426-3	2022	2022-01-01				SUPPORTIVE CARE IN CANCER	0941-4355
	other interventions or included multiple interventions	75	Journal Article	Kruse, Clemens Scott; Pacheco, Gerardo J; Vargas, Brea; Lozano, Nadya; Castro, Sergio; Gattu, Manasa	2022	Leveraging Telehealth for the Management of Breast Cancer: A Systematic Review	0	0								HEALTHCARE	10	10															10.3390/healthcare10102015	2022	2022-01-01				HEALTHCARE	2227-9032
Sample size or proportion of breast cancer patients not available		76	Journal Article	Moy, Sally; Kober, Kord M; Viele, Carol; Paul, Steven M; Hammer, Marilyn; Melisko, Michelle; Wright, Fay; Conley, Yvette P; Levine, Jon D; Miaskowski, Christine	2022	Level of Exercise Influences the Severity of Fatigue, Energy Levels, and Sleep Disturbance in Oncology Outpatients Receiving Chemotherapy	0	0								CANCER NURSING	45	1			3-11												10.1097/NCC.0000000000000875	2022	2022-01-01				CANCER NURSING	0162-220X
	irrelevant to the theme	77	Journal Article	Mangione, C M; Barry, M J; Nicholson, W K; Cabana, M; Caughey, A B; Chelmow, D; Coker, T R; Davis, E M; Donahue, K E; Ja¨¦n, C R; Kubik, M; Li, L; Ogedegbe, G; Pbert, L; Ruiz, J M; Stevermer, J; Wong, J B	2022	Hormone Therapy for the Primary Prevention of Chronic Conditions in Postmenopausal Persons: US Preventive Services Task Force Recommendation Statement	0	0	https://www.scopus.com/inward/record.uri?eid=2-s2.0-85141888918&doi=10.1001%2fjama.2022.18625&partnerID=40&md5=1bcc585e7369cdc1cfd98e0650e85b1e							JAMA	328	17			1740-1746												10.1001/jama.2022.18625	2022	2022-01-01				JAMA	00987484 (ISSN)	American Medical Association
	irrelevant to the theme	78	Journal Article	Neuner, J; Weil, E; Fergestrom, N; Stolley, M; Kamaraju, S; Oxencis, C; Winn, A; Laud, P W; Flynn, K E	2022	Feasibility of a pharmacist-led symptom monitoring and management intervention to improve breast cancer endocrine therapy adherence	0	0	https://www.scopus.com/inward/record.uri?eid=2-s2.0-85127492109&doi=10.1016%2fj.japh.2022.03.001&partnerID=40&md5=9983513cb73b73bb7d7b69e07ce55432							Journal of the American Pharmacists Association	62	4			1321-1328.e3												10.1016/j.japh.2022.03.001	2022	2022-01-01				Journal of the American Pharmacists Association	15443191 (ISSN)	Elsevier B.V.
	ineligible literature types	79	Journal Article	Nuhu, Jibril M; Barnes, Roline; van der Merwe, Anke	2022	Exercise interventions used along the continuum of cancer care: A review	0	0								SOUTH AFRICAN JOURNAL OF PHYSIOTHERAPY	78	1															10.4102/sajp.v78i1.1819	2022	2022-01-01				SOUTH AFRICAN JOURNAL OF PHYSIOTHERAPY	0379-6175
	irrelevant to the theme	80	Journal Article	Driessen, Helen P A; Kranenburg, Leonieke W; van der Rijt, Karin C D; Bakker, Evi M; van Busschbach, Jan J; Jabbarian, Lea J; Bramer, Wichor M; Elfrink, Erna J	2022	Evaluation of centers for information and support combining formal and informal care for patients with cancer: a systematic review of the literature	0	0								SUPPORTIVE CARE IN CANCER	30	9			7079-7098												10.1007/s00520-022-07047-w	2022	2022-01-01				SUPPORTIVE CARE IN CANCER	0941-4355
	irrelevant to the theme	81	Journal Article	Mowrey, K; Northrup, H	2022	eP194: Three generations of females with a heterozygous likely pathogenic variant in SLC6A8 causative of X-linked creatine transporter defect	0	0	https://www.embase.com/search/results?subaction=viewrecord&id=L2017288450&from=export http://dx.doi.org/10.1016/j.gim.2022.01.230							Genetics in Medicine	24	3			S120												10.1016/j.gim.2022.01.230	2022	2022-01-01				Gen. Med.	1530-0366
	other interventions or included multiple interventions	82	Journal Article	Singleton, Anna C; Raeside, Rebecca; Hyun, Karice K; Partridge, Stephanie R; Di Tanna, Gian Luca; Hafiz, Nashid; Tu, Qiang; Tat-Ko, Justin; Sum, Stephanie Che Mun; Sherman, Kerry A; Elder, Elisabeth; Redfern, Julie	2022	Electronic Health Interventions for Patients With Breast Cancer: Systematic Review and Meta-Analyses	0	0								JOURNAL OF CLINICAL ONCOLOGY	40	20			2257-+												10.1200/JCO.21.01171	2022	2022-01-01				JOURNAL OF CLINICAL ONCOLOGY	0732-183X
	repeatable	83	Journal Article	Singleton, A C; Raeside, R; Hyun, K K; Partridge, S R; Di Tanna, G L; Hafiz, N; Tu, Q; Tat-Ko, J; Sum, S C M; Sherman, K A; Elder, E; Redfern, J	2022	Electronic Health Interventions for Patients with Breast Cancer: Systematic Review and Meta-Analyses	0	0	https://www.scopus.com/inward/record.uri?eid=2-s2.0-85131142768&doi=10.1200%2fJCO.21.01171&partnerID=40&md5=91e42082499fc6c4bd8845be6d50ae35							Journal of Clinical Oncology	68																10.1200/JCO.21.01171	2022	2022-01-01				Journal of Clinical Oncology	0732183X (ISSN)	Lippincott Williams and Wilkins
	repeatable	84	Journal Article	van Deursen, L; Versluis, A; van der Vaart, R; Standaar, L; Struijs, J; Chavannes, N; Aardoom, J J	2022	eHealth Interventions for Dutch Cancer Care: Systematic Review Using the Triple Aim Lens	0	0	https://www.scopus.com/inward/record.uri?eid=2-s2.0-85133503051&doi=10.2196%2f37093&partnerID=40&md5=3b230e98a1eb21fabc6b52dec6d17a43							JMIR Cancer	8	2															10.2196/37093	2022	2022-01-01				JMIR Cancer	23691999 (ISSN)	JMIR Publications Inc.
	other interventions or included multiple interventions	85	Journal Article	van Deursen, Liza; Versluis, Anke; van der Vaart, Rosalie; Standaar, Lucille; Struijs, Jeroen; Chavannes, Niels; Aardoom, Jiska J	2022	eHealth Interventions for Dutch Cancer Care: Systematic Review Using the Triple Aim Lens	0	0								JMIR CANCER	8	2															10.2196/37093	2022	2022-01-01				JMIR CANCER	2369-1999
	irrelevant to the theme	86	Journal Article	Sarmento, Ayane Cristine Alves; Costa, Ana Paula Ferreira; Lirio, Juliana; Eleuterio Jr, Jose; Baptista, Pedro Vieira; Goncalves, Ana Katherine	2022	Efficacy of Hormonal and Nonhormonal Approaches to Vaginal Atrophy and Sexual Dysfunctions in Postmenopausal Women: A Systematic Review	0	0								REVISTA BRASILEIRA DE GINECOLOGIA E OBSTETRICIA	44	10			986-994												10.1055/s-0042-1756148	2022	2022-01-01				REVISTA BRASILEIRA DE GINECOLOGIA E OBSTETRICIA	0100-7203
	irrelevant to the theme	87	Journal Article	Addison, Sarah; Shirima, Damalie; Aboagye-Mensah, Emmanuela B; Dunovan, Shanon G; Pascal, Esther Y; Lustberg, Maryam B; Arthur, Elizabeth K; Nolan, Timiya S	2022	Effects of tandem cognitive behavioral therapy and healthy lifestyle interventions on health-related outcomes in cancer survivors: a systematic review	0	0								JOURNAL OF CANCER SURVIVORSHIP	16	5			1023-1046												10.1007/s11764-021-01094-8	2022	2022-01-01				JOURNAL OF CANCER SURVIVORSHIP	1932-2259
Sample size or proportion of breast cancer patients not available		88	Journal Article	Tan, Lanhui; Fang, Pei; Cui, Jiaxin; Yu, Huidan; Yu, Liping	2022	Effects of progressive muscle relaxation on health-related outcomes in cancer patients: A systematic review and meta-analysis of randomized controlled trials	0	0								COMPLEMENTARY THERAPIES IN CLINICAL PRACTICE	49																10.1016/j.ctcp.2022.101676	2022	2022-01-01				COMPLEMENTARY THERAPIES IN CLINICAL PRACTICE	1744-3881
	protocol	89	Journal Article	Da Costa, N S; Da Silva, A S A; de Melo-Neto, J S	2022	Effects of dance therapy in women with breast cancer: A systematic review protocol	0	0	https://www.scopus.com/inward/record.uri?eid=2-s2.0-85132893906&doi=10.1371%2fjournal.pone.0257948&partnerID=40&md5=252601aa17656dcc429513ff7b326b3c							PLoS ONE	17	6 6															10.1371/journal.pone.0257948	2022	2022-01-01				PLoS ONE	19326203 (ISSN)	Public Library of Science
	repeatable	90	Journal Article	Da Costa, Natalia Silva; Da Silva, Amanda Suzane Alves; de Melo-Neto, Joao Simao	2022	Effects of dance therapy in women with breast cancer: A systematic review protocol	0	0								PLOS ONE	17	6															10.1371/journal.pone.0257948	2022	2022-01-01				PLOS ONE	1932-6203
	ineligible literature types	91	Journal Article	Xu, Jing; Li, Hong; Sze, Daniel Man-yuen; Chan, Vincent Wan Shing; Yang, Angela Wei Hong	2022	Effectiveness of qigong and tai chi in the quality of life of patients with cancer: protocol for an umbrella review	0	0								BMJ OPEN	12	4															10.1136/bmjopen-2021-057980	2022	2022-01-01				BMJ OPEN	2044-6055
	repeatable	92	Journal Article	Liu, Yu; Liu, Jun-E; Chen, Shaohua; Zhao, Fuyun; Chen, Lu; Li, Ruolin	2022	Effectiveness of Nonpharmacologic Interventions for Chemotherapy-Related Cognitive Impairment in Breast Cancer Patients: A Systematic Review and Network Meta-analysis.	0	0								Cancer nursing																	10.1097/NCC.0000000000001152	2022	2022-01-01				Cancer nursing	1538-9804
	without symptom outcomes	93	Journal Article	Liu, Y; Liu, J E; Chen, S; Zhao, F; Chen, L; Li, R	2022	Effectiveness of Nonpharmacologic Interventions for Chemotherapy-Related Cognitive Impairment in Breast Cancer Patients: A Systematic Review and Network Meta-analysis	0	0	https://www.embase.com/search/results?subaction=viewrecord&id=L638998580&from=export http://dx.doi.org/10.1097/NCC.0000000000001152							Cancer nursing																	10.1097/NCC.0000000000001152	2022	2022-01-01				Cancer Nurs	1538-9804
	other interventions or included multiple interventions	94	Journal Article	Luo, Xia; Chen, Yuzhen; Chen, Jing; Zhang, Yue; Li, Mingfang; Xiong, Chenxia; Yan, Jun	2022	Effectiveness of mobile health-based self-management interventions in breast cancer patients: a meta-analysis	0	0								SUPPORTIVE CARE IN CANCER	30	3			2853-2876												10.1007/s00520-021-06568-0	2022	2022-01-01				SUPPORTIVE CARE IN CANCER	0941-4355
	protocol	95	Journal Article	Meng, H; Chen, Y; Yu, M; Wang, X	2022	Effectiveness of intervention for aromatase inhibitor-associated musculoskeletal symptoms: A protocol for systematic review and meta-analysis	0	0	https://www.scopus.com/inward/record.uri?eid=2-s2.0-85128587190&doi=10.1097%2fMD.0000000000028982&partnerID=40&md5=e6fbffccb0edda163f07d9983afcc8b1							Medicine (United States)	101	10			E28982												10.1097/MD.0000000000028982	2022	2022-01-01				Medicine (United States)	00257974 (ISSN)	Lippincott Williams and Wilkins
	repeatable	96	Journal Article	Salam, A; Woodman, A; Chu, A; Al-Jamea, L H; Islam, M; Sagher, M; Sager, M; Akhtar, M	2022	Effect of post-diagnosis exercise on depression symptoms, physical functioning and mortality in breast cancer survivors: A systematic review and meta-analysis of randomized control trials	0	0	https://www.scopus.com/inward/record.uri?eid=2-s2.0-85123429984&doi=10.1016%2fj.canep.2022.102111&partnerID=40&md5=78113baad167214f1ecde2cfb1ac4d32							Cancer Epidemiology	77																10.1016/j.canep.2022.102111	2022	2022-01-01				Cancer Epidemiology	18777821 (ISSN)	Elsevier Ltd
No mention of adjuvant therapy received by patients		97	Journal Article	Salam, Abdul; Woodman, Alexander; Chu, Ashely; Al-Jamea, Lamiaa H; Islam, Mohammed; Sagher, Malek; Sager, Mohammed; Akhtar, Mahmood	2022	Effect of post-diagnosis exercise on depression symptoms, physical functioning and mortality in breast cancer survivors: A systematic review and meta-analysis of randomized control trials	0	0								CANCER EPIDEMIOLOGY	77																10.1016/j.canep.2022.102111	2022	2022-01-01				CANCER EPIDEMIOLOGY	1877-7821
	other interventions or included multiple interventions	98	Journal Article	Sarbaz, M; Manouchehri Monazah, F; Eslami, S; Kimiafar, K; Mousavi Baigi, S F	2022	Effect of mobile health interventions for side effects management in patients undergoing chemotherapy: A systematic review	0	0	https://www.scopus.com/inward/record.uri?eid=2-s2.0-85139487561&doi=10.1016%2fj.hlpt.2022.100680&partnerID=40&md5=7980a6dc47815b2c4d1a1f186145f8d8							Health Policy and Technology	11	4															10.1016/j.hlpt.2022.100680	2022	2022-01-01				Health Policy and Technology	22118837 (ISSN)	Elsevier B.V.
No mention of adjuvant therapy received by patients		99	Journal Article	Ren, T; Rong, S; Wang, H; Dai, Y; Gu, E; Tan, N; Qi, Y	2022	Effect of Chinese Traditional Wushu on Cancer-Related Fatigue, Sleep Quality and Upper Limb Dysfunction of Breast Cancer Survivors: A Systematic Review and Meta-Analysis	0	0	https://www.scopus.com/inward/record.uri?eid=2-s2.0-85127269771&doi=10.1155%2f2022%2f6879566&partnerID=40&md5=0b210cf72f904a01e6f89afdeb2a8b9c							BioMed Research International	2022																10.1155/2022/6879566	2022	2022-01-01				BioMed Research International	23146133 (ISSN)	Hindawi Limited
	repeatable	100	Journal Article	Lin, K J; Lengacher, C A; Rodriguez, C S; Szalacha, L A; Wolgemuth, J	2022	Educational programs for post-treatment breast cancer survivors: a systematic review	0	0	https://www.embase.com/search/results?subaction=viewrecord&id=L2017773164&from=export http://dx.doi.org/10.31083/j.ejgo4302036							European Journal of Gynaecological Oncology	43	2			285-314												10.31083/j.ejgo4302036	2022	2022-01-01				Eur. J. Gynaecol. Oncol.	0392-2936
	other interventions or included multiple interventions	101	Journal Article	Lin, Katherine Jinghua; Lengacher, Cecile A; Rodriguez, Carmen S; Szalacha, Laura A; Wolgemuth, Jennifer	2022	Educational programs for post-treatment breast cancer survivors: a systematic review	0	0								EUROPEAN JOURNAL OF GYNAECOLOGICAL ONCOLOGY	43	2			285-314												10.31083/j.ejgo4302036	2022	2022-01-01				EUROPEAN JOURNAL OF GYNAECOLOGICAL ONCOLOGY	0392-2936
	irrelevant to the theme	102	Journal Article	Alexander, A E; Da Costa, E L; Rema, M K	2022	Determinants of Quality of Life in Women with Breast Cancer: A Systematic Review	0	0	https://www.scopus.com/inward/record.uri?eid=2-s2.0-85142258184&partnerID=40&md5=8319b66ee051f43b1e5d49ae50d35d6e							Journal of International Women's Studies	24	7																2022	2022-01-01				Journal of International Women's Studies	15398706 (ISSN)	Bridgewater State College
	ineligible literature types	103	Journal Article	Bonucci, Massimo; Geraci, Andrea; Pero, Dina; Villiv¨¤, Cristina; Cordella, Daniele; Condello, Maria; Meschini, Stefania; Del Campo, Laura; Tomassi, Franco; Porcu, Alessandro; De Lorenzo, Francesco; Lozupone, Francesco	2022	Complementary and Integrative Approaches to Cancer: A Pilot Survey of Attitudes and Habits among Cancer Patients in Italy.	0	0	https://search.ebscohost.com/login.aspx?direct=true&db=rzh&AN=158294399&lang=zh-cn&site=ehost-live					London, <Blank>		Evidence-based Complementary & Alternative Medicine (eCAM)				158294399	1-10												10.1155/2022/2923967	2022/08//8/1/2022	2022-08-08				Evidence-based Complementary & Alternative Medicine (eCAM)	1741-427X	Hindawi Limited
	irrelevant to the theme	104	Journal Article	Pelzer, Florian; Loef, Martin; Martin, David D; Baumgartner, Stephan	2022	Cancer-related fatigue in patients treated with mistletoe extracts: a systematic review and meta-analysis	0	0								SUPPORTIVE CARE IN CANCER	30	8			6405-6418												10.1007/s00520-022-06921-x	2022	2022-01-01				SUPPORTIVE CARE IN CANCER	0941-4355
	irrelevant to the theme	105	Journal Article	Dean, Rogan	2022	Can improving quality of sleep reduce the symptoms of cancer-related fatigue in adults?: A systematic review	0	0								EUROPEAN JOURNAL OF CANCER CARE	31	4															10.1111/ecc.13597	2022	2022-01-01				EUROPEAN JOURNAL OF CANCER CARE	0961-5423
	irrelevant to the theme	106	Journal Article	Reed, S D; La Croix, A Z; Guthrie, K A; Anderson, G; Ensrud, K; Caan, B; Carpenter, J S; Cohen, L; Diem, S; Freeman, E; Joffe, H; Larson, J; McCurry, S; Mitchell, C; Newton, K; Snyder, L; Sternfield, B	2022	A Decade of MsFLASH Findings - Time to Get the Word Out	0	0	https://www.embase.com/search/results?subaction=viewrecord&id=L640005267&from=export http://dx.doi.org/10.1097/GME.0000000000002112							Menopause	29	12			1459												10.1097/GME.0000000000002112	2022	2022-01-01				Menopause	1530-0374
	irrelevant to the theme	107	Journal Article	Teng, T; Hamm, B	2022	(PO-017) Major Depressive Episode Presentation of Frontal Lobe Status Epilepticus Resolved with Levetiracetam Monotherapy	0	0	https://www.embase.com/search/results?subaction=viewrecord&id=L2019338515&from=export http://dx.doi.org/10.1016/j.jaclp.2022.03.025							Journal of the Academy of Consultation-Liaison Psychiatry	63				S9												10.1016/j.jaclp.2022.03.025	2022	2022-01-01				J. Acad. Consul. Liaison. Psychiatry	2667-2960
Sample size or proportion of breast cancer patients not available		108	Journal Article	Gonzalez, Maria; Pascoe, Michaela C; Yang, Guoyan; de Manincor, Michael; Grant, Suzanne; Lacey, Judith; Firth, Joseph; Sarris, Jerome	2021	Yoga for depression and anxiety symptoms in people with cancer: A systematic review and meta-analysis	0	0								PSYCHO-ONCOLOGY	30	8			1196-1208												10.1002/pon.5671	2021	2021-01-01				PSYCHO-ONCOLOGY	1057-9249
	irrelevant to the theme	109	Journal Article	El-Jawahri, Areej	2021	What else do I need to worry about when treating graft-versus-host disease?	0	0								HEMATOLOGY-AMERICAN SOCIETY OF HEMATOLOGY EDUCATION PROGRAM		1			655-661												10.1182/hematology.2021000302	2021	2021-01-01				HEMATOLOGY-AMERICAN SOCIETY OF HEMATOLOGY EDUCATION PROGRAM	1520-4391
	other interventions or included multiple interventions	110	Journal Article	Saeidzadeh, S; Kamalumpundi, V; Chi, N C; Nair, R; Gilbertson-White, S	2021	Web and mobile-based symptom management interventions for physical symptoms of people with advanced cancer: A systematic review and meta-analysis	0	0	https://www.scopus.com/inward/record.uri?eid=2-s2.0-85104364210&doi=10.1177%2f02692163211006317&partnerID=40&md5=f200c395210abf732f09060c8db508c0							Palliative Medicine	35	6			1020-1038												10.1177/02692163211006317	2021	2021-01-01				Palliative Medicine	02692163 (ISSN)	SAGE Publications Ltd
	irrelevant to the theme	111	Journal Article	Waqas, K; Lima Ferreira, J; Tsourdi, E; Body, J J; Hadji, P; Zillikens, M C	2021	Updated guidance on the management of cancer treatment-induced bone loss (CTIBL) in pre- and postmenopausal women with early-stage breast cancer	0	0	https://www.scopus.com/inward/record.uri?eid=2-s2.0-85104302029&doi=10.1016%2fj.jbo.2021.100355&partnerID=40&md5=55b41efc7ee37ec929c6562704ddcf09							Journal of Bone Oncology	28																10.1016/j.jbo.2021.100355	2021	2021-01-01				Journal of Bone Oncology	22121374 (ISSN)	Elsevier GmbH
	ineligible literature types	112	Journal Article	Lu, C L; Li, X; Zhou, H M; Zhang, C; Yang, Y Y; Feng, R L; Long, C J; Deng, F Y; Li, J C; Cao, Z M; Mao, Q Y; Zhu, J P; Hong, Y F; Huang, S Y; Qiu, J Y; Liu, Y X; Wang, Y; Yan, Y Q; Dong, J M; Luo, Y X; Chen, Y M; Guan, Y J; Wieland, L S; Robinson, N; Liu, J P	2021	Traditional Chinese Medicine in Cancer Care: An Overview of 5834 Randomized Controlled Trials Published in Chinese	0	0	https://www.embase.com/search/results?subaction=viewrecord&id=L2013176797&from=export http://dx.doi.org/10.1177/15347354211031650							Integrative Cancer Therapies	20																10.1177/15347354211031650	2021	2021-01-01				Integr. Cancer Ther.	1552-695X
	irrelevant to the theme	113	Journal Article	de Araujo, Daise Pereira; Pereira, Paula Tamara Vieira Teixeira; Fontes, Ariadina Jansen Campos; Marques, Karla Danielle Silva; de Moraes, Erica Brandao; Guerra, Rosane Nassar Meireles; Garcia, Joao Batista Santos	2021	The use of guarana (Paullinia cupana) as a dietary supplement for fatigue in cancer patients: a systematic review with a meta-analysis	0	0								SUPPORTIVE CARE IN CANCER	29	12			7171-7182												10.1007/s00520-021-06242-5	2021	2021-01-01				SUPPORTIVE CARE IN CANCER	0941-4355
	other interventions or included multiple interventions	114	Journal Article	Sur, Daniel; Sabarimurugan, Shanthi; Advani, Shailesh	2021	The Effects of Martial Arts on Cancer-Related Fatigue and Quality of Life in Cancer Patients: An Up-to-Date Systematic Review and Meta-Analysis of Randomized Controlled Clinical Trials	0	0								INTERNATIONAL JOURNAL OF ENVIRONMENTAL RESEARCH AND PUBLIC HEALTH	18	11															10.3390/ijerph18116116	2021	2021-01-01				INTERNATIONAL JOURNAL OF ENVIRONMENTAL RESEARCH AND PUBLIC HEALTH	1660-4601
Sample size or proportion of breast cancer patients not available		115	Journal Article	Lin, W L; Wang, R H; Chou, F H; Feng, I J; Fang, C J; Wang, H H	2021	The effects of exercise on chemotherapy-induced peripheral neuropathy symptoms in cancer patients: a systematic review and meta-analysis	0	0	https://www.scopus.com/inward/record.uri?eid=2-s2.0-85102034528&doi=10.1007%2fs00520-021-06082-3&partnerID=40&md5=1744e6bc3bc8f6fe2822f3052abbd2fd							Supportive Care in Cancer	29	9			5303-5311												10.1007/s00520-021-06082-3	2021	2021-01-01				Supportive Care in Cancer	09414355 (ISSN)	Springer Science and Business Media Deutschland GmbH
	irrelevant to the theme	116	Journal Article	Song, L; Qan'Ir, Y; Guan, T; Guo, P; Xu, S; Jung, A; Idiagbonya, E; Song, F; Kent, E E	2021	The Challenges of Enrollment and Retention: A Systematic Review of Psychosocial Behavioral Interventions for Patients With Cancer and Their Family Caregivers	0	0	https://www.scopus.com/inward/record.uri?eid=2-s2.0-85107580226&doi=10.1016%2fj.jpainsymman.2021.04.019&partnerID=40&md5=918ab62755d24ff38d8a1261ec19e6e1							Journal of Pain and Symptom Management	62	3			e279-e304												10.1016/j.jpainsymman.2021.04.019	2021	2021-01-01				Journal of Pain and Symptom Management	08853924 (ISSN)	Elsevier Inc.
	irrelevant to the theme	117	Journal Article	Wijeratne, D T; Bowman, M; Gyawali, B; Sharpe, I; Srivastava, S; Jalink, M	2021	Text messaging in cancer-supportive care: A systematic review	0	0	https://www.scopus.com/inward/record.uri?eid=2-s2.0-85110107857&doi=10.3390%2fcancers13143542&partnerID=40&md5=74bfd899d5fee11eeef8fcc55cb0fe3f							Cancers	13	14															10.3390/cancers13143542	2021	2021-01-01				Cancers	20726694 (ISSN)	MDPI
	irrelevant to the theme	118	Journal Article	Narmadha, M; Surendar, M; Kumar, S S	2021	Tannin Loaded Nanoparticles and its Therapeutic Applications – A Comprehensive Review	0	0	https://www.embase.com/search/results?subaction=viewrecord&id=L2017645135&from=export http://dx.doi.org/10.22377/ajp.v15i3.4146							Asian Journal of Pharmaceutics	15	3			325-334												10.22377/ajp.v15i3.4146	2021	2021-01-01				Asian J. Pharm.	1998-409X
	irrelevant to the theme	119	Journal Article	Marthick, M; McGregor, D; Alison, J; Cheema, B; Dhillon, H; Shaw, T	2021	Supportive care interventions for people with cancer assisted by digital technology: Systematic review	0	0	https://www.embase.com/search/results?subaction=viewrecord&id=L2015393281&from=export http://dx.doi.org/10.2196/24722							Journal of Medical Internet Research	23	10															10.2196/24722	2021	2021-01-01				J. Med. Internet Res.	1438-8871
	irrelevant to the theme	120	Journal Article	Zheng, Jasmine Y; Mixon, Alyssa C; McLarney, Mitra D	2021	Safety, Precautions, and Modalities in Cancer Rehabilitation: an Updated Review	0	0								CURRENT PHYSICAL MEDICINE AND REHABILITATION REPORTS	9	3			142-153												10.1007/s40141-021-00312-9	2021	2021-01-01				CURRENT PHYSICAL MEDICINE AND REHABILITATION REPORTS	2167-4833
	repeatable	121	Journal Article	Cheng, P; Xu, L; Zhang, J; Liu, W; Zhu, J	2021	Role of Arts Therapy in Patients with Breast and Gynecological Cancers: A Systematic Review and Meta-Analysis	0	0	https://www.scopus.com/inward/record.uri?eid=2-s2.0-85102115364&doi=10.1089%2fjpm.2020.0468&partnerID=40&md5=f381c3c6790785876d7b3bc9ea04ea16							Journal of Palliative Medicine	24	3			443-452												10.1089/jpm.2020.0468	2021	2021-01-01				Journal of Palliative Medicine	10966218 (ISSN)	Mary Ann Liebert Inc.
	other interventions or included multiple interventions	122	Journal Article	Cheng, Pengfei; Xu, Linlin; Zhang, Junxiang; Liu, Wenting; Zhu, Jiaying	2021	Role of Arts Therapy in Patients with Breast and Gynecological Cancers: A Systematic Review and Meta-Analysis	0	0								JOURNAL OF PALLIATIVE MEDICINE	24	3			443-452												10.1089/jpm.2020.0468	2021	2021-01-01				JOURNAL OF PALLIATIVE MEDICINE	1096-6218
	irrelevant to the theme	123	Journal Article	Matsuoka, Yutaka; Tsuji, Katsunori; Ochi, Eisuke	2021	Polyunsaturated Fatty Acids, Exercise, and Cancer-Related Fatigue in Breast Cancer Survivors	0	0								FRONTIERS IN PHYSIOLOGY	12																10.3389/fphys.2021.759280	2021	2021-01-01				FRONTIERS IN PHYSIOLOGY	1664-042X
	repeatable	124	Journal Article	Zhu, X Y; Li, Z; Chen, C; Feng, R L; Cheng, B R; Liu, R Y; Wang, R T; Xu, L; Wang, Y; Tao, X; Zhao, P	2021	Physical Therapies for Psychosomatic Symptoms and Quality of Life Induced by Aromatase Inhibitors in Breast Cancer Patients: A Systematic Review and Meta-Analysis	0	0	https://www.scopus.com/inward/record.uri?eid=2-s2.0-85120578012&doi=10.3389%2ffonc.2021.745280&partnerID=40&md5=ddf0b31fab5291368146daeef3a0d18b							Frontiers in Oncology	11																10.3389/fonc.2021.745280	2021	2021-01-01				Frontiers in Oncology	2234943X (ISSN)	Frontiers Media S.A.
	other interventions or included multiple interventions	125	Journal Article	Zhu, Xue-Ying; Li, Zhong; Chen, Cong; Feng, Ru-Li; Cheng, Bai-Ru; Liu, Ruo-Yi; Wang, Rui-Ting; Xu, Li; Wang, Yue; Tao, Xin; Zhao, Peng	2021	Physical Therapies for Psychosomatic Symptoms and Quality of Life Induced by Aromatase Inhibitors in Breast Cancer Patients: A Systematic Review and Meta-Analysis	0	0								FRONTIERS IN ONCOLOGY	11																10.3389/fonc.2021.745280	2021	2021-01-01				FRONTIERS IN ONCOLOGY	2234-943X
	irrelevant to the theme	126	Journal Article	Rezende, L F M; Lee, D H; Ferrari, G; Eluf-Neto, J; Giovannucci, E L	2021	Physical activity for cancer patients during COVID-19 pandemic: a call to action	0	0	https://www.scopus.com/inward/record.uri?eid=2-s2.0-85096070680&doi=10.1007%2fs10552-020-01367-0&partnerID=40&md5=2cea9a4626e05ab7424e739ac6eb760a							Cancer Causes and Control	32	1															10.1007/s10552-020-01367-0	2021	2021-01-01				Cancer Causes and Control	09575243 (ISSN)	Springer Science and Business Media Deutschland GmbH
Meta-analysis of symptoms not performed		127	Journal Article	Tran, S; Hickey, M; Saunders, C; Ramage, L; Cohen, P A	2021	Nonpharmacological therapies for the management of menopausal vasomotor symptoms in breast cancer survivors	0	0	https://www.scopus.com/inward/record.uri?eid=2-s2.0-85091184851&doi=10.1007%2fs00520-020-05754-w&partnerID=40&md5=adb78c39c8815389da0231af5b464264							Supportive Care in Cancer	29	3			1183-1193												10.1007/s00520-020-05754-w	2021	2021-01-01				Supportive Care in Cancer	09414355 (ISSN)	Springer Science and Business Media Deutschland GmbH
	repeatable	128	Journal Article	Wanchai, A; Armer, J M	2021	Non-pharmacologic Interventions to Alleviate Hot Flash Symptoms Among Breast Cancer Survivors - A Systematic Review	0	0	https://www.scopus.com/inward/record.uri?eid=2-s2.0-85135286086&partnerID=40&md5=673ce638c9d6d492b64de6dd5cc27e64							Pacific Rim International Journal of Nursing Research	25	4			567-586													2021	2021-01-01				Pacific Rim International Journal of Nursing Research	19068107 (ISSN)	Thailand Nursing and Midwifery Council
No mention of adjuvant therapy received by patients		129	Journal Article	Wanchai, Ausanee; Armer, Jane M	2021	Non-pharmacologic Interventions to Alleviate Hot Flash Symptoms Among Breast Cancer Survivors - A Systematic Review	0	0								PACIFIC RIM INTERNATIONAL JOURNAL OF NURSING RESEARCH	25	4			567-586													2021	2021-01-01				PACIFIC RIM INTERNATIONAL JOURNAL OF NURSING RESEARCH	1906-8107
	irrelevant to the theme	130	Journal Article	Raccah-Tebeka, B; Boutet, G; Plu-Bureau, G	2021	Non-hormonal alternatives for the management of menopausal hot flushes. Postmenopausal women management: CNGOF and GEMVi clinical practice guidelines	0	0	https://www.scopus.com/inward/record.uri?eid=2-s2.0-85104155496&doi=10.1016%2fj.gofs.2021.03.020&partnerID=40&md5=f354eb788ee4c2d106627262e1e7f460							Gynecologie Obstetrique Fertilite et Senologie	49	5			373-393												10.1016/j.gofs.2021.03.020	2021	2021-01-01				Gynecologie Obstetrique Fertilite et Senologie	24687197 (ISSN)	Elsevier Masson s.r.l.
Sample size or proportion of breast cancer patients not available		131	Journal Article	Birling, Yoann; Nevitt, Sarah; Bhuyan, Deep Jyoti; Jia, Mingxian; Feng, Fan; Carlson, Linda Ellen; Pham, Tiffany; Liu, Jing; Ayati, Zahra; Nyiam, Liyi; Yu, Zhichao; Fahey, Paul	2021	Mind-Body Therapies for Cancer Patients Living with Depression, Anxiety or Insomnia (MIRACLE): A Systematic Review with Individual Participant Data Network Meta-Analysis	0	0								METHODS AND PROTOCOLS	4	4															10.3390/mps4040076	2021	2021-01-01				METHODS AND PROTOCOLS	2409-9279
	irrelevant to the theme	132	Journal Article	Leung, K C W; Yang, Y J; Hui, S S C; Woo, J	2021	Mind-Body Health Benefits of Traditional Chinese Qigong on Women: A Systematic Review of Randomized Controlled Trials	0	0	https://www.scopus.com/inward/record.uri?eid=2-s2.0-85116375073&doi=10.1155%2f2021%2f7443498&partnerID=40&md5=7916b6c95f66e5937a366562445b749d							Evidence-based Complementary and Alternative Medicine	2021																10.1155/2021/7443498	2021	2021-01-01				Evidence-based Complementary and Alternative Medicine	1741427X (ISSN)	Hindawi Limited
	irrelevant to the theme	133	Journal Article	Yong, E L; Logan, S	2021	Menopausal osteoporosis: Screening, prevention and treatment	0	0	https://www.scopus.com/inward/record.uri?eid=2-s2.0-85105449945&doi=10.11622%2fSMEDJ.2021036&partnerID=40&md5=1e58ea6a6a9159a4205d530820fd4322							Singapore Medical Journal	62	4			159-166												10.11622/SMEDJ.2021036	2021	2021-01-01				Singapore Medical Journal	00375675 (ISSN)	Singapore Medical Association
No mention of adjuvant therapy received by patients		134	Journal Article	Saraswathi, Vasudevan; Latha, Satish; Niraimathi, K; Vidhubala, Elangovan	2021	Managing lymphedema, increasing range of motion, and quality of life through yoga therapy among breast cancer survivors: A systematic review	0	0								INTERNATIONAL JOURNAL OF YOGA	14	1			3-17												10.4103/ijoy.IJOY_73_19	2021	2021-01-01				INTERNATIONAL JOURNAL OF YOGA	0973-6131
	repeatable	135	Journal Article	Saraswathi, V; Latha, S; Niraimathi, K; Vidhubala, E	2021	Managing Lymphedema, Increasing Range of Motion, and Quality of Life through Yoga Therapy among Breast Cancer Survivors: A Systematic Review	0	0	http://www.ncbi.nlm.nih.gov/entrez/query.fcgi?cmd=Retrieve&db=pubmed&dopt=Abstract&list_uids=33840972&query_hl=1							Int J Yoga	14	1			3-17						International journal of yoga						10.4103/ijoy.IJOY_73_19	2021 Jan-Apr	2021-01-01	Journal Article; Review				0973-6131 (Print); 2231-2714 (Electronic); 0973-6131 (Linking)	Copyright: ? 2021 International Journal of Yoga.			33840972
	irrelevant to the theme	136	Journal Article	Binarelli, Giulia; Joly, Florence; Tron, Laure; Arbogast, Sophie Lefevre; Lange, Marie	2021	Management of Cancer-Related Cognitive Impairment: A Systematic Review of Computerized Cognitive Stimulation and Computerized Physical Activity	0	0								CANCERS	13	20															10.3390/cancers13205161	2021	2021-01-01				CANCERS	2072-6694
	irrelevant to the theme	137	Journal Article	Wong, Vincent Wing-Hei; Ho, Fiona Yan-Yee; Shi, Nga-Kwan; Sarris, Jerome; Chung, Ka-Fai; Yeung, Wing-Fai	2021	Lifestyle medicine for depression: A meta-analysis of randomized controlled trials	0	0								JOURNAL OF AFFECTIVE DISORDERS	284				203-216												10.1016/j.jad.2021.02.012	2021	2021-01-01				JOURNAL OF AFFECTIVE DISORDERS	0165-0327
	irrelevant to the theme	138	Journal Article	Pinto, J W; Bradbury, K; Newell, D; Bishop, F L	2021	Lifestyle and Health Behavior Change in Traditional Acupuncture Practice: A Systematic Critical Interpretive Synthesis	0	0	https://www.scopus.com/inward/record.uri?eid=2-s2.0-85103138327&doi=10.1089%2facm.2020.0365&partnerID=40&md5=72d3f6cc04b647c247d11cae99be7539							Journal of Alternative and Complementary Medicine	27	3			238-254												10.1089/acm.2020.0365	2021	2021-01-01				Journal of Alternative and Complementary Medicine	10755535 (ISSN)	Mary Ann Liebert Inc.
	irrelevant to the theme	139	Journal Article	Marchica, Paolo; D'Arpa, Salvatore; Magno, Stefano; Rossi, Cristina; Forcina, Luana; Capizzi, Vita; Oieni, Sebastiano; Amato, Carmela; Piazza, Dario; Gebbia, Vittorio	2021	Integrated Treatment of Breast Cancer-related Lymphedema: A Descriptive Review of the State of the Art	0	0								ANTICANCER RESEARCH	41	7			3233-3246												10.21873/anticanres.15109	2021	2021-01-01				ANTICANCER RESEARCH	0250-7005
	repeatable	140	Journal Article	Marchica, P; Darpa, S; Magno, S; Rossi, C; Forcina, L; Capizzi, V; Oieni, S; Amato, C; Piazza, D; Gebbia, V	2021	Integrated treatment of breast cancer-related lymphedema: A descriptive review of the state of the art	0	0	https://www.scopus.com/inward/record.uri?eid=2-s2.0-85109262282&doi=10.21873%2fanticanres.15109&partnerID=40&md5=e14599c30ae2788849cee9c3dc59fe5d							Anticancer Research	41	7			3233-3246												10.21873/anticanres.15109	2021	2021-01-01				Anticancer Research	02507005 (ISSN)	International Institute of Anticancer Research
	repeatable	141	Journal Article	Huizinga, F; Westerink, N D L; Berendsen, A J; Walenkamp, A M E; De Greef, M H G; Nijeweeme, J K O; De Bock, G H; Berger, M Y; Brandenbarg, D	2021	Home-based Physical Activity to Alleviate Fatigue in Cancer Survivors: A Systematic Review and Meta-analysis	0	0	https://www.scopus.com/inward/record.uri?eid=2-s2.0-85121954910&doi=10.1249%2fMSS.0000000000002735&partnerID=40&md5=c15e87c705372a57798c5c18affaf0f8							Medicine and Science in Sports and Exercise	53	12			2661-2674												10.1249/MSS.0000000000002735	2021	2021-01-01				Medicine and Science in Sports and Exercise	01959131 (ISSN)	Lippincott Williams and Wilkins
Sample size or proportion of breast cancer patients not available		142	Journal Article	Huizinga, Famke; Westerink, Nico-Derk Lodewijk; Berendsen, Annette J; Walenkamp, Annemiek M E; de Greef, Mathieu H G; Nijeweeme, Juliet K Oude; de Bock, Geertruida H; Berger, Marjolein Y; Brandenbarg, Daan	2021	Home-based Physical Activity to Alleviate Fatigue in Cancer Survivors: A Systematic Review and Meta-analysis	0	0								MEDICINE & SCIENCE IN SPORTS & EXERCISE	53	12			2661-2674												10.1249/MSS.0000000000002735	2021	2021-01-01				MEDICINE & SCIENCE IN SPORTS & EXERCISE	0195-9131
	without symptom outcomes	143	Journal Article	Gonzalez, Lucas; Bardach, Ariel; Palacios, Alfredo; Peckaitis, Claudia; Ciapponi, Agustin; Pichon-Riviere, Andres; Augustovski, Federico	2021	Health-Related Quality of Life in Patients with Breast Cancer in Latin America and the Caribbean: A Systematic Review and Meta-Analysis	0	0								ONCOLOGIST	26	5			E794-E806												10.1002/onco.13709	2021	2021-01-01				ONCOLOGIST	1083-7159
	irrelevant to the theme	144	Journal Article	Luo, Y H; Yang, Y W; Wu, C F; Wang, C; Li, W J; Zhang, H C	2021	Fatigue prevalence in men treated for prostate cancer: A systematic review and meta-analysis	0	0	https://www.scopus.com/inward/record.uri?eid=2-s2.0-85111312447&doi=10.12998%2fwjcc.v9.i21.5932&partnerID=40&md5=21fb4724eb4aabaa78223019ac032296							World Journal of Clinical Cases	9	21			5932-5942												10.12998/wjcc.v9.i21.5932	2021	2021-01-01				World Journal of Clinical Cases	23078960 (ISSN)	Baishideng Publishing Group Co
	repeatable	145	Journal Article	Luo, Yu-Hong; Yang, Yan-Wei; Wu, Chang-Fu; Wang, Chao; Li, Wen-Juan; Zhang, Hong-Chen	2021	Fatigue prevalence in men treated for prostate cancer: A systematic review and meta-analysis	0	0								WORLD JOURNAL OF CLINICAL CASES	9	21			5932-5942												10.12998/wjcc.v9.i21.5932	2021	2021-01-01				WORLD JOURNAL OF CLINICAL CASES	2307-8960
	irrelevant to the theme	146	Journal Article	Elshahat, S; Treanor, C; Donnelly, M	2021	Factors influencing physical activity participation among people living with or beyond cancer: a systematic scoping review	0	0	http://www.ncbi.nlm.nih.gov/entrez/query.fcgi?cmd=Retrieve&db=pubmed&dopt=Abstract&list_uids=33823832&query_hl=1							Int J Behav Nutr Phys Act	18	1			50						The international journal of behavioral nutrition and physical activity						10.1186/s12966-021-01116-9	2021 Apr 6	2021-04-06	Journal Article; Research Support, Non-U.S. Gov't; Systematic Review				1479-5868 (Electronic); 1479-5868 (Linking)				33823832
	repeatable	147	Journal Article	Scruth, E	2021	Exercise Therapies for Preventing or Treating Aromatase Inhibitor-Induced Musculoskeletal Symptoms in Early Breast Cancer	0	0	http://www.ncbi.nlm.nih.gov/entrez/query.fcgi?cmd=Retrieve&db=pubmed&dopt=Abstract&list_uids=34077156&query_hl=1							Clin Nurse Spec	35	4			167-168						Clinical nurse specialist CNS						10.1097/NUR.0000000000000600	2021 Jul-Aug 01	2021-07-01	Journal Article; Systematic Review				1538-9782 (Electronic); 0887-6274 (Linking)				34077156
	ineligible literature types	148	Journal Article	Wang, H L; Cousin, L; Fradley, M G; Donovan, K A; Smith, B; Szalacha, L; Lavoie, Smith EM; Buck, H G	2021	Exercise Interventions in Cardio-Oncology Populations: A Scoping Review of the Literature	0	0	http://www.ncbi.nlm.nih.gov/entrez/query.fcgi?cmd=Retrieve&db=pubmed&dopt=Abstract&list_uids=32195686&query_hl=1							J Cardiovasc Nurs	36	4			385-404						The Journal of cardiovascular nursing						10.1097/JCN.0000000000000664	2021 Jul-Aug 01	2021-07-01	Journal Article; Systematic Review				1550-5049 (Electronic); 0889-4655 (Linking)	Copyright ? 2020 Wolters Kluwer Health, Inc. All rights reserved.			32195686
Sample size or proportion of breast cancer patients not available		149	Journal Article	Song, Jihong; Wang, Tao; Wang, Yujie; Hong, Jinsheng; Li, Rong; Niu, Sitian; Zhuo, Litao; Li, Xiaomei	2021	Evaluation of evidence for exercise intervention in patients with cancer-related fatigue during chemoradiotherapy	0	0								JOURNAL OF CLINICAL NURSING	30	13-14			1854-1862												10.1111/jocn.15696	2021	2021-01-01				JOURNAL OF CLINICAL NURSING	0962-1067
	irrelevant to the theme	150	Journal Article	Morales-Sanchez, Lucia; Luque-Ribelles, Violeta; Gil-Olarte, Paloma; Ruiz-Gonzalez, Paula; Guil, Rocio	2021	Enhancing Self-Esteem and Body Image of Breast Cancer Women through Interventions: A Systematic Review	0	0								INTERNATIONAL JOURNAL OF ENVIRONMENTAL RESEARCH AND PUBLIC HEALTH	18	4															10.3390/ijerph18041640	2021	2021-01-01				INTERNATIONAL JOURNAL OF ENVIRONMENTAL RESEARCH AND PUBLIC HEALTH	1660-4601
	repeatable	151	Journal Article	Morales-S¨¢nchez, L; Luque-Ribelles, V; Gil-Olarte, P; Ruiz-Gonz¨¢lez, P; Guil, R	2021	Enhancing self-esteem and body image of breast cancer women through interventions: A systematic review	0	0	https://www.scopus.com/inward/record.uri?eid=2-s2.0-85100581162&doi=10.3390%2fijerph18041640&partnerID=40&md5=ba5d22a5b701ac5f29a3547a9635acd2							International Journal of Environmental Research and Public Health	18	4			1-20												10.3390/ijerph18041640	2021	2021-01-01				International Journal of Environmental Research and Public Health	16617827 (ISSN)	MDPI AG
	irrelevant to the theme	152	Journal Article	Luo, N; Tan, S; Li, X; Singh, S; Liu, S; Chen, C; Huang, Z; Feng, S; Lin, Y; Lin, Y; Cen, H; Liang, M; Chen, M	2021	Efficacy and Safety of Opioids in Treating Cancer-Related Dyspnea: A Systematic Review and Meta-Analysis Based on Randomized Controlled Trials	0	0	https://www.scopus.com/inward/record.uri?eid=2-s2.0-85090216931&doi=10.1016%2fj.jpainsymman.2020.07.021&partnerID=40&md5=753ed9d8ad0fe9a68e90d0391840464c							Journal of Pain and Symptom Management	61	1			198-210.e1												10.1016/j.jpainsymman.2020.07.021	2021	2021-01-01				Journal of Pain and Symptom Management	08853924 (ISSN)	Elsevier Inc.
		153	Journal Article	Hsueh, Er-Jung; Loh, El-Wui; Lin, Joyce Jui-An; Tam, Ka-Wai	2021	Effects of yoga on improving quality of life in patients with breast cancer: a meta-analysis of randomized controlled trials	0	0								BREAST CANCER	28	2			264-276												10.1007/s12282-020-01209-6	2021	2021-01-01				BREAST CANCER	1340-6868
Sample size or proportion of breast cancer patients not available		154	Journal Article	Chae, Jeong Hye; Kim, Young Suk; Han, Mi Young	2021	Effects of Non-pharmacological Interventions on Cancer Patients with Sleep Disorder: A Meta-analysis	0	0								ASIAN ONCOLOGY NURSING	21	1			1-14												10.5388/aon.2021.21.1.1	2021	2021-01-01				ASIAN ONCOLOGY NURSING	2287-2434
Sample size or proportion of breast cancer patients not available		155	Journal Article	Myriam Lavin-Perez, Ana; Collado-Mateo, Daniel; Mayo, Xian; Liguori, Gary; Humphreys, Liam; Copeland, Robert James; Jimenez, Alfonso	2021	Effects of high-intensity training on the quality of life of cancer patients and survivors: a systematic review with meta-analysis	0	0								SCIENTIFIC REPORTS	11	1															10.1038/s41598-021-94476-y	2021	2021-01-01				SCIENTIFIC REPORTS	2045-2322
	without symptom outcomes	156	Journal Article	Fukushima, Takuya; Nakano, Jiro; Hashizume, Kaori; Ueno, Kazumi; Matsuura, Emi; Ikio, Yuta; Ishii, Shun; Morishita, Satoru; Tanaka, Koji; Kusuba, Yoko	2021	Effects of aerobic, resistance, and mixed exercises on quality of life in patients with cancer: A systematic review and meta-analysis	0	0								COMPLEMENTARY THERAPIES IN CLINICAL PRACTICE	42																10.1016/j.ctcp.2020.101290	2021	2021-01-01				COMPLEMENTARY THERAPIES IN CLINICAL PRACTICE	1744-3881
Sample size or proportion of breast cancer patients not available		157	Journal Article	Belloni, S; Arrigoni, C; Caruso, R	2021	Effects from physical exercise on reduced cancer-related fatigue: a systematic review of systematic reviews and meta-analysis	0	0	https://www.scopus.com/inward/record.uri?eid=2-s2.0-85112563333&doi=10.1080%2f0284186X.2021.1962543&partnerID=40&md5=0f004ee47c4d4f7f2a28abd1c52b41e7							Acta Oncologica	60	12			1678-1687												10.1080/0284186X.2021.1962543	2021	2021-01-01				Acta Oncologica	0284186X (ISSN)	Taylor and Francis Ltd.
	repeatable	158	Journal Article	Belloni, Silvia; Arrigoni, Cristina; Caruso, Rosario	2021	Effects from physical exercise on reduced cancer-related fatigue: a systematic review of systematic reviews and meta-analysis	0	0								ACTA ONCOLOGICA	60	12			1678-1687												10.1080/0284186X.2021.1962543	2021	2021-01-01				ACTA ONCOLOGICA	0284-186X
	other interventions or included multiple interventions	159	Journal Article	Naik, Mitali; Nayak, Priyanka; Kumar, K U Dhanesh	2021	Effect of Physiotherapy in the Prevention and Relief of Secondary Lymphedema in Subjects with Postoperative Breast Cancer- A Systematic Review of Randomised Controlled Trials	0	0								JOURNAL OF CLINICAL AND DIAGNOSTIC RESEARCH	15	5															10.7860/JCDR/2021/45745.14815	2021	2021-01-01				JOURNAL OF CLINICAL AND DIAGNOSTIC RESEARCH	2249-782X
No mention of adjuvant therapy received by patients		160	Journal Article	Yao, L Q; Tan, J Y; Turner, C; Wang, T	2021	Development and validation of a Tai chi intervention protocol for managing the fatigue-sleep disturbance-depression symptom cluster in female breast cancer patients	0	0	https://www.scopus.com/inward/record.uri?eid=2-s2.0-85097464667&doi=10.1016%2fj.ctim.2020.102634&partnerID=40&md5=e6315b6c634feaab6602dc57f91095e9							Complementary Therapies in Medicine	56																10.1016/j.ctim.2020.102634	2021	2021-01-01				Complementary Therapies in Medicine	09652299 (ISSN)	Churchill Livingstone
	repeatable	161	Journal Article	Yao, Li-Qun; Tan, Jing-Yu; Turner, Catherine; Wang, Tao	2021	Development and validation of a Tai chi intervention protocol for managing the fatigue-sleep disturbance-depression symptom cluster in female breast cancer patients	0	0								COMPLEMENTARY THERAPIES IN MEDICINE	56																10.1016/j.ctim.2020.102634	2021	2021-01-01				COMPLEMENTARY THERAPIES IN MEDICINE	0965-2299
Sample size or proportion of breast cancer patients not available		162	Journal Article	Walker, Zoe J; Xue, Siqi; Jones, Michael P; Ravindran, Arun V	2021	Depression, Anxiety, and Other Mental Disorders in Patients With Cancer in Low- and Lower-Middle-Income Countries: A Systematic Review and Meta-Analysis	0	0								JCO GLOBAL ONCOLOGY	7				1233-1250												10.1200/GO.21.00056	2021	2021-01-01				JCO GLOBAL ONCOLOGY	2687-8941
	repeatable	163	Journal Article	Walker, Z J; Xue, S; Jones, M P; Ravindran, A V	2021	Depression, anxiety, and other mental disorders in patients with cancer in low- And lower-middle-income countries: A systematic review and meta-analysis	0	0	https://www.scopus.com/inward/record.uri?eid=2-s2.0-85112268563&doi=10.1200%2fGO.21.00056&partnerID=40&md5=247fa147dd9a431a416db056c5bc4118							JCO Global Oncology	7				1233-1250												10.1200/GO.21.00056	2021	2021-01-01				JCO Global Oncology	26878941 (ISSN)	American Society of Clinical Oncology
	irrelevant to the theme	164	Journal Article	Beauplet, B; Soulie, O; Niemier, J Y; Pons-Peyneau, C; Belhadi, D; Couffignal, C; Fossey-Diaz, V	2021	Dealing with the lack of evidence to treat depression in older patients with cancer: French Societies of Geriatric Oncology (SOFOG) and PsychoOncology (SFFPO) position paper based on a systematic review	0	0	https://www.scopus.com/inward/record.uri?eid=2-s2.0-85090060520&doi=10.1007%2fs00520-020-05682-9&partnerID=40&md5=7ffec467103cf48e4e68c69b5522b566							Supportive Care in Cancer	29	2			563-571												10.1007/s00520-020-05682-9	2021	2021-01-01				Supportive Care in Cancer	09414355 (ISSN)	Springer Science and Business Media Deutschland GmbH
	repeatable	165	Journal Article	Fatkulina, N; Hendrixson, V; Rauckiene-Michealsson, A; Kievisiene, J; Razbadauskas, A; Agostinis Sobrinho, C	2021	Dance/Movement Therapy as an Intervention in Breast Cancer Patients: A Systematic Review	0	0	https://www.scopus.com/inward/record.uri?eid=2-s2.0-85120853142&doi=10.1155%2f2021%2f4989282&partnerID=40&md5=8dc241415f1d1d9043760e96a9acd708							Evidence-based Complementary and Alternative Medicine	2021																10.1155/2021/4989282	2021	2021-01-01				Evidence-based Complementary and Alternative Medicine	1741427X (ISSN)	Hindawi Limited
No mention of adjuvant therapy received by patients		166	Journal Article	Fatkulina, Natalja; Hendrixson, Vaiva; Rauckiene-Michealsson, Alona; Kievisiene, Justina; Razbadauskas, Arturas; Sobrinho, Cesar Agostinis	2021	Dance/Movement Therapy as an Intervention in Breast Cancer Patients: A Systematic Review	0	0								EVIDENCE-BASED COMPLEMENTARY AND ALTERNATIVE MEDICINE	2021																10.1155/2021/4989282	2021	2021-01-01				EVIDENCE-BASED COMPLEMENTARY AND ALTERNATIVE MEDICINE	1741-427X
	repeatable	167	Journal Article	Chang, Y C; Hu, W Y; Chang, Y M	2021	Cognitive-Behavioral Therapy to Alleviate Treatment-Induced Menopausal Symptoms in Women with Breast Cancer: A Systematic Review	0	0	https://www.scopus.com/inward/record.uri?eid=2-s2.0-85104584220&doi=10.1097%2fNCC.0000000000000827&partnerID=40&md5=0cc4506ec5e372b87edac939937f8f7e							Cancer Nursing	44	5			411-418												10.1097/NCC.0000000000000827	2021	2021-01-01				Cancer Nursing	0162220X (ISSN)	Lippincott Williams and Wilkins
	other interventions or included multiple interventions	168	Journal Article	Chang, Yun-Chen; Hu, Wen-Yu; Chang, Yuh-Ming	2021	Cognitive-Behavioral Therapy to Alleviate Treatment-Induced Menopausal Symptoms in Women With Breast Cancer A Systematic Review	0	0								CANCER NURSING	44	5			411-418												10.1097/NCC.0000000000000827	2021	2021-01-01				CANCER NURSING	0162-220X
	irrelevant to the theme	169	Journal Article	De Meo, D; Cera, G; Ceccarelli, G; Castagna, V; Aronica, R; Pieracci, E M; Persiani, P; Villani, C	2021	Candida fracture-related infection: A systematic review	0	0	https://www.embase.com/search/results?subaction=viewrecord&id=L635799585&from=export http://dx.doi.org/10.5194/jbji-6-321-2021							Journal of Bone and Joint Infection	6	7			321-328												10.5194/jbji-6-321-2021	2021	2021-01-01				J. B. Jt. Infect.	2206-3552
	irrelevant to the theme	170	Journal Article	Hung, Chao-Ming; Zeng, Bing-Yan; Zeng, Bing-Syuan; Sun, Cheuk-Kwan; Cheng, Yu-Shian; Su, Kuan-Pin; Wu, Yi-Cheng; Chen, Tien-Yu; Lin, Pao-Yen; Liang, Chih-Sung; Hsu, Chih-Wei; Chu, Che-Sheng; Chen, Yen-Wen; Yeh, Pin-Yang; Wu, Ming-Kung; Tseng, Ping-Tao; Matsuoka, Yutaka J	2021	Cancer-related fatigue: light therapy: updated meta-analysis of randomised controlled trials	0	0								BMJ SUPPORTIVE & PALLIATIVE CARE																	10.1136/bmjspcare-2021-003135	2021	2021-01-01				BMJ SUPPORTIVE & PALLIATIVE CARE	2045-435X
	ineligible literature types	171	Journal Article	Ruiz-Casado, A; ¨¢lvarez-Bustos, A; de Pedro, C G; M¨¦ndez-Otero, M; Romero-El¨ªas, M	2021	Cancer-related Fatigue in Breast Cancer Survivors: A Review	0	0	https://www.scopus.com/inward/record.uri?eid=2-s2.0-85089514286&doi=10.1016%2fj.clbc.2020.07.011&partnerID=40&md5=9e5cd5f7991341a4f05dd574ffc34267							Clinical Breast Cancer	21	1			10-25												10.1016/j.clbc.2020.07.011	2021	2021-01-01				Clinical Breast Cancer	15268209 (ISSN)	Elsevier Inc.
	irrelevant to the theme	172	Journal Article	Lopresti, A L; Smith, S J	2021	Ashwagandha (Withania somnifera) for the treatment and enhancement of mental and physical conditions: A systematic review of human trials	0	0	https://www.scopus.com/inward/record.uri?eid=2-s2.0-85103615933&doi=10.1016%2fj.hermed.2021.100434&partnerID=40&md5=ff53bfb82700e453d6e8977939d14a1f							Journal of Herbal Medicine	28																10.1016/j.hermed.2021.100434	2021	2021-01-01				Journal of Herbal Medicine	22108033 (ISSN)	Elsevier GmbH
	repeatable	173	Journal Article	Barbagelata, K; Eadi, J; McNamara, M; Sayles, M; Smith, J M	2021	Aquatic Therapy Reduces Pain and Fatigue in Breast Cancer Survivors: A Systematic Review	0	0	https://www.scopus.com/inward/record.uri?eid=2-s2.0-85107833651&doi=10.1097%2f01.REO.0000000000000247&partnerID=40&md5=7008f28269822c0afd4e545a0ed7fa0f							Rehabilitation Oncology	39	3			E35-E41												10.1097/01.REO.0000000000000247	2021	2021-01-01				Rehabilitation Oncology	21683808 (ISSN)	Lippincott Williams and Wilkins
	other interventions or included multiple interventions	174	Journal Article	Barbagelata, Karsten; Eadi, Jacqueline; McNamara, Marissa; Sayles, Melissa; Smith, James M	2021	Aquatic Therapy Reduces Pain and Fatigue in Breast Cancer Survivors: A Systematic Review	0	0								REHABILITATION ONCOLOGY	39	3			E35-E41												10.1097/01.REO.0000000000000247	2021	2021-01-01				REHABILITATION ONCOLOGY	2168-3808
	irrelevant to the theme	175	Journal Article	Brosnan, P; Nauphal, M; Tompson, M C	2021	Acceptability and feasibility of the online delivery of hatha yoga: A systematic review of the literature	0	0	https://www.embase.com/search/results?subaction=viewrecord&id=L2013048605&from=export http://dx.doi.org/10.1016/j.ctim.2021.102742							Complementary Therapies in Medicine	60																10.1016/j.ctim.2021.102742	2021	2021-01-01				Complement. Ther. Med.	1873-6963
No mention of adjuvant therapy received by patients		176	Journal Article	Liu, C; Qin, M; Zheng, X; Chen, R; Zhu, J	2021	A Meta-Analysis: Intervention Effect of Mind-Body Exercise on Relieving Cancer-Related Fatigue in Breast Cancer Patients	0	0	https://www.scopus.com/inward/record.uri?eid=2-s2.0-85111159151&doi=10.1155%2f2021%2f9980940&partnerID=40&md5=c936765b443a028b3f6b7f15d7d3af2c							Evidence-based Complementary and Alternative Medicine	2021																10.1155/2021/9980940	2021	2021-01-01				Evidence-based Complementary and Alternative Medicine	1741427X (ISSN)	Hindawi Limited
	irrelevant to the theme	177	Journal Article	Phillips, N A; Kostis, J; Misra, K; Bachmann, G	2020	Women and cardiovascular disease: Progress made since the women's health initiative	0	0	https://www.embase.com/search/results?subaction=viewrecord&id=L634461841&from=export http://dx.doi.org/10.1097/GME.0000000000001694							Menopause	27	12			1471												10.1097/GME.0000000000001694	2020	2020-01-01				Menopause	1530-0374
	irrelevant to the theme	178	Journal Article	Jesse, M B	2020	The relationship of chemotherapy-induced peripheral neuropathy and obesity: A systematic review	0	0	https://www.embase.com/search/results?subaction=viewrecord&id=L630982439&from=export http://dx.doi.org/10.1097/01.REO.0000000000000202							Rehabilitation Oncology	38	1			E23												10.1097/01.REO.0000000000000202	2020	2020-01-01				Rehabil. Oncol.	2381-2427
Sample size or proportion of breast cancer patients not available		179	Journal Article	Armer, Jessica S; Lutgendorf, Susan K	2020	The Impact of Yoga on Fatigue in Cancer Survivorship: A Meta-Analysis	0	0								JNCI CANCER SPECTRUM	4	2															10.1093/jncics/pkz098	2020	2020-01-01				JNCI CANCER SPECTRUM	2515-5091
No separate meta-analysis of exercise		180	Journal Article	Chan, Carmen W H; Tai, Daria; Kwong, Stephanie; Chow, Ka Ming; Chan, Dorothy N S; Law, Bernard M H	2020	The Effects of Pharmacological and Non-Pharmacological Interventions on Symptom Management and Quality of Life among Breast Cancer Survivors Undergoing Adjuvant Endocrine Therapy: A Systematic Review	0	0								INTERNATIONAL JOURNAL OF ENVIRONMENTAL RESEARCH AND PUBLIC HEALTH	17	8															10.3390/ijerph17082950	2020	2020-01-01				INTERNATIONAL JOURNAL OF ENVIRONMENTAL RESEARCH AND PUBLIC HEALTH	1660-4601
	repeatable	181	Journal Article	Chan, C W H; Tai, D; Kwong, S; Chow, K M; Chan, D N S; Law, B M H	2020	The effects of pharmacological and non-pharmacological interventions on symptom management and quality of life among breast cancer survivors undergoing adjuvant endocrine therapy: A systematic review	0	0	https://www.scopus.com/inward/record.uri?eid=2-s2.0-85084004158&doi=10.3390%2fijerph17082950&partnerID=40&md5=5defff0871b99a5f65f9cad56f5e8f24							International Journal of Environmental Research and Public Health	17	8															10.3390/ijerph17082950	2020	2020-01-01				International Journal of Environmental Research and Public Health	16617827 (ISSN)	MDPI AG
	repeatable	182	Journal Article	Ehlers, D K; DuBois, K; Salerno, E A	2020	The effects of exercise on cancer-related fatigue in breast cancer patients during primary treatment: a meta-analysis and systematic review	0	0	https://www.scopus.com/inward/record.uri?eid=2-s2.0-85090132869&doi=10.1080%2f14737140.2020.1813028&partnerID=40&md5=cd7e68e215c133426816aa2730522ced							Expert Review of Anticancer Therapy																	10.1080/14737140.2020.1813028	2020	2020-01-01				Expert Review of Anticancer Therapy	14737140 (ISSN)	Taylor and Francis Ltd
		183	Journal Article	Ehlers, Diane K; DuBois, Kelli; Salerno, Elizabeth A	2020	The effects of exercise on cancer-related fatigue in breast cancer patients during primary treatment: a meta-analysis and systematic review	0	0								EXPERT REVIEW OF ANTICANCER THERAPY	20	10			865-877												10.1080/14737140.2020.1813028	2020	2020-01-01				EXPERT REVIEW OF ANTICANCER THERAPY	1473-7140
	ineligible literature types	184	Journal Article	Huang, Jinke; Liu, Haolin; Chen, Jiajie; Cai, Xiaowen; Huang, Yong	2020	The Effectiveness of Tai Chi in Patients With Breast Cancer: An Overview of Systematic Reviews and Meta-Analyses	0	0								JOURNAL OF PAIN AND SYMPTOM MANAGEMENT	61	5			1052-1059												10.1016/j.jpainsymman.2020.10.007	2020	2020-01-01				JOURNAL OF PAIN AND SYMPTOM MANAGEMENT	0885-3924
	repeatable	185	Journal Article	Liu, Lizhou; Tan, Huijuan; Yu, Shuguang; Yin, Haiyan; Baxter, G David	2020	The effectiveness of tai chi in breast cancer patients: A systematic review and meta-analysis	0	0								COMPLEMENTARY THERAPIES IN CLINICAL PRACTICE	38																10.1016/j.ctcp.2019.101078	2020	2020-01-01				COMPLEMENTARY THERAPIES IN CLINICAL PRACTICE	1744-3881
No mention of adjuvant therapy received by patients		186	Journal Article	Liu, L; Tan, H; Yu, S; Yin, H; Baxter, G D	2020	The effectiveness of tai chi in breast cancer patients: A systematic review and meta-analysis	0	0	http://www.ncbi.nlm.nih.gov/entrez/query.fcgi?cmd=Retrieve&db=pubmed&dopt=Abstract&list_uids=32056814&query_hl=1							Complement Ther Clin Pract	38				101078						Complementary therapies in clinical practice						10.1016/j.ctcp.2019.101078	2020 Feb	2020-02-01	Journal Article; Meta-Analysis; Systematic Review				1873-6947 (Electronic); 1744-3881 (Linking)	Copyright ? 2019 Elsevier Ltd. All rights reserved.			32056814
	irrelevant to the theme	187	Journal Article	Mikkelsen, Marta Kramer; Juhl, Carsten Bogh; Lund, Cecilia Margareta; Jarden, Mary; Vinther, Anders; Nielsen, Dorte Lisbet	2020	The effect of exercise-based interventions on health-related quality of life and physical function in older patients with cancer receiving medical antineoplastic treatments: a systematic review	0	0								EUROPEAN REVIEW OF AGING AND PHYSICAL ACTIVITY	17	1															10.1186/s11556-020-00250-w	2020	2020-01-01				EUROPEAN REVIEW OF AGING AND PHYSICAL ACTIVITY	1813-7253
	repeatable	188	Journal Article	Lu, G; Zheng, J; Zhang, L	2020	The effect of exercise on aromatase inhibitor-induced musculoskeletal symptoms in breast cancer survivors :a systematic review and meta-analysis	0	0	https://www.scopus.com/inward/record.uri?eid=2-s2.0-85076898368&doi=10.1007%2fs00520-019-05186-1&partnerID=40&md5=16f403806415fa97350e63655092bcd1							Supportive Care in Cancer	28	4			1587-1596												10.1007/s00520-019-05186-1	2020	2020-01-01				Supportive Care in Cancer	09414355 (ISSN)	Springer
		189	Journal Article	Lu, Geling; Zheng, Jin; Zhang, Lei	2020	The effect of exercise on aromatase inhibitor-induced musculoskeletal symptoms in breast cancer survivors :a systematic review and meta-analysis	0	0								SUPPORTIVE CARE IN CANCER	28	4			1587-1596												10.1007/s00520-019-05186-1	2020	2020-01-01				SUPPORTIVE CARE IN CANCER	0941-4355
	irrelevant to the theme	190	Journal Article	Zhang, Yingzi; Kwekkeboom, Kristine; Kim, Kyung Soo; Loring, Sarah; Wieben, Ann M	2020	Systematic Review and Meta-analysis of Psychosocial Uncertainty Management Interventions	0	0								NURSING RESEARCH	69	1			3-12												10.1097/NNR.0000000000000368	2020	2020-01-01				NURSING RESEARCH	0029-6562
	irrelevant to the theme	191	Journal Article	van Dongen, S I; de Nooijer, K; Cramm, J M; Francke, A L; Oldenmenger, W H; Korfage, I J; Witkamp, F E; Stoevelaar, R; van der Heide, A; Rietjens, J A C	2020	Self-management of patients with advanced cancer: A systematic review of experiences and attitudes	0	0	https://www.scopus.com/inward/record.uri?eid=2-s2.0-85078862560&doi=10.1177%2f0269216319883976&partnerID=40&md5=cbb76b57f22d458213b4264236abaa67							Palliative Medicine	34	2			160-178												10.1177/0269216319883976	2020	2020-01-01				Palliative Medicine	02692163 (ISSN)	SAGE Publications Ltd
	irrelevant to the theme	192	Journal Article	Zahid, J A; Grummedal, O; Madsen, M T; G?genur, I	2020	Prevention of depression in patients with cancer: A systematic review and meta-analysis of randomized controlled trials	0	0	https://www.scopus.com/inward/record.uri?eid=2-s2.0-85073734836&doi=10.1016%2fj.jpsychires.2019.10.009&partnerID=40&md5=814492039995aec84b2c7bb720d1d042							Journal of Psychiatric Research	120				113-123												10.1016/j.jpsychires.2019.10.009	2020	2020-01-01				Journal of Psychiatric Research	00223956 (ISSN)	Elsevier Ltd
	irrelevant to the theme	193	Journal Article	Kaplan, M; Ginex, P K; Michaud, L B; Fern¨¢ndez-Ortega, P; Grimmer, D; Leibelt, J B; Mahon, S; Rapoport, B L; Robinson, V; Maloney, C; Moriarty, K A; Vrabel, M; Morgan, R L	2020	ONS GuidelinesTmfor cancer treatmenta-related hot flashes in women with breast cancer and men with prostate cancer	0	0	https://www.scopus.com/inward/record.uri?eid=2-s2.0-85086732359&doi=10.1188%2f20.ONF.374-399&partnerID=40&md5=eea0369d8feda3d876dafc786e25ba12							Oncology Nursing Forum	47	4			374-399												10.1188/20.ONF.374-399	2020	2020-01-01				Oncology Nursing Forum	0190535X (ISSN)	Oncology Nursing Society
	irrelevant to the theme	194	Journal Article	Armer, Jane M; Ostby, Pamela L; Ginex, Pamela K; Beck, Marcia; Deng, Jie; Fu, Mei R; Lasinski, Bonnie B; Lockwood, Suzy; Poage, Ellen; White, Joan; Maloney, Christine; Moriarty, Kerri A; Vrabel, Mark; Morgan, Rebecca L	2020	ONS Guidelines (TM) for Cancer Treatment-Related Lymphedema	0	0								ONCOLOGY NURSING FORUM	47	5			518-538												10.1188/20.ONF.518-538	2020	2020-01-01				ONCOLOGY NURSING FORUM	0190-535X
	repeatable	195	Journal Article	Kaplan, Marcelle; Ginex, Pamela K; Michaud, Laura B; Fernandez-Ortega, Paz; Grimmer, Dale; Leibelt, Jessica Bay; Mahon, Suzanne; Rapoport, Bernardo L; Robinson, Valencia; Maloney, Christine; Moriarty, Kerri A; Vrabel, Mark; Morgan, Rebecca L	2020	ONS Guidelines (TM) for Cancer Treatment-Related Hot Flashes in Women With Breast Cancer and Men With Prostate Cancer	0	0								ONCOLOGY NURSING FORUM	47	4			374-399												10.1188/20.ONF.374-399	2020	2020-01-01				ONCOLOGY NURSING FORUM	0190-535X
	other interventions or included multiple interventions	196	Journal Article	Abrahams, Harriet J G; Knoop, Hans; Schreurs, Maartje; Aaronson, Neil K; Jacobsen, Paul B; Newton, Robert U; Courneya, Kerry S; Aitken, Joanne F; Arving, Cecilia; Brandberg, Yvonne; Chambers, Suzanne K; Gielissen, Marieke F M; Glimelius, Bengt; Goedendorp, Martine M; Graves, Kristi D; Heiney, Sue P; Horne, Rob; Hunter, Myra S; Johansson, Birgitta; Northouse, Laurel L; Oldenburg, Hester S A; Prins…	2020	Moderators of the effect of psychosocial interventions on fatigue in women with breast cancer and men with prostate cancer: Individual patient data meta-analyses	0	0								PSYCHO-ONCOLOGY	29	11			1772-1785												10.1002/pon.5522	2020	2020-01-01				PSYCHO-ONCOLOGY	1057-9249
	irrelevant to the theme	197	Journal Article	Van Vulpen, Jonna K; Sweegers, Maike G; Peeters, Petra H M; Courneya, Kerry S; Newton, Robert U; Aaronson, Neil K; Jacobsen, Paul B; Galvao, Daniel A; Chinapaw, Mai J; Steindorf, Karen; Irwin, Melinda L; Stuiver, Martijn M; Hayes, Sandi; Griffith, Kathleen A; Mesters, Ilse; Knoop, Hans; Goedendorp, Martine M; Mutrie, Nanette; Daley, Amanda J; McConnachie, Alex; Bohus, Martin; Thorsen, Lene; Schul…	2020	Moderators of Exercise Effects on Cancer-related Fatigue: A Meta-analysis of Individual Patient Data	0	0								MEDICINE & SCIENCE IN SPORTS & EXERCISE	52	2			303-314												10.1249/MSS.0000000000002154	2020	2020-01-01				MEDICINE & SCIENCE IN SPORTS & EXERCISE	0195-9131
Sample size or proportion of breast cancer patients not available		198	Journal Article	Matheny, C R; Trantham, M A; Anger, J; Frederick, D; Griggs, J L; Liming, M	2020	Mindfulness-based therapy and cancer-related fatigue: A systematic review	0	0	https://www.embase.com/search/results?subaction=viewrecord&id=L630982423&from=export http://dx.doi.org/10.1097/01.REO.0000000000000202							Rehabilitation Oncology	38	1			E22												10.1097/01.REO.0000000000000202	2020	2020-01-01				Rehabil. Oncol.	2381-2427
	protocol	199	Journal Article	Ma, Dehui; Liu, Guochao; Zhang, Xiaolin; Zhang, Qi; Gao, Tianjiao; Liu, Mingjun	2020	Massage treatment of hyperplasia of mammary glands A protocol for a systematic review and meta-analysis	0	0								MEDICINE	99	52															10.1097/MD.0000000000023601	2020	2020-01-01				MEDICINE	0025-7974
	irrelevant to the theme	200	Journal Article	Gupta, A; Lynn Henry, N; Loprinzi, C L	2020	Management of aromatase inhibitor-induced musculoskeletal symptoms	0	0	https://www.scopus.com/inward/record.uri?eid=2-s2.0-85096152126&doi=10.1200%2fOP.20.00113&partnerID=40&md5=a1ed0cef2667b0cda4cb0d879c8bb0a2							JCO Oncology Practice	16	11			733-739												10.1200/OP.20.00113	2020	2020-01-01				JCO Oncology Practice	26881527 (ISSN)	American Society of Clinical Oncology
No mention of adjuvant therapy received by patients		201	Journal Article	Sheikh-Wu, Sameena F; Downs, Charles A; Anglade, Debbie	2020	Interventions for Managing a Symptom Cluster of Pain, Fatigue, and Sleep Disturbances During Cancer Survivorship: A Systematic Review	0	0								ONCOLOGY NURSING FORUM	47	4			E107-E119												10.1188/20.ONF.E107-E119	2020	2020-01-01				ONCOLOGY NURSING FORUM	0190-535X
	without symptom outcomes	202	Journal Article	Mokhatri-Hesari, P; Montazeri, A	2020	Health-related quality of life in breast cancer patients: Review of reviews from 2008 to 2018	0	0	https://www.scopus.com/inward/record.uri?eid=2-s2.0-85092778447&doi=10.1186%2fs12955-020-01591-x&partnerID=40&md5=c456356458309599224edc8fa5fceacb							Health and Quality of Life Outcomes	18	1															10.1186/s12955-020-01591-x	2020	2020-01-01				Health and Quality of Life Outcomes	14777525 (ISSN)	BioMed Central Ltd
	without symptom outcomes	203	Journal Article	Chen, Ya-jing; Li, Xiu-xia; Ma, Hai-kun; Zhang, Xu; Wang, Bang-wei; Guo, Tao-tao; Xiao, Ya; Bing, Zhi-tong; Ge, Long; Yang, Ke-hu; Han, Xue-mei	2020	Exercise Training for Improving Patient-Reported Outcomes in Patients With Advanced-Stage Cancer: A Systematic Review and Meta-Analysis	0	0								JOURNAL OF PAIN AND SYMPTOM MANAGEMENT	59	3			734-+												10.1016/j.jpainsymman.2019.09.010	2020	2020-01-01				JOURNAL OF PAIN AND SYMPTOM MANAGEMENT	0885-3924
	repeatable	204	Journal Article	Roberts, K E; Rickett, K; Feng, S; Vagenas, D; Woodward, N E	2020	Exercise therapies for preventing or treating aromatase inhibitor-induced musculoskeletal symptoms in early breast cancer	0	0	https://www.scopus.com/inward/record.uri?eid=2-s2.0-85078688433&doi=10.1002%2f14651858.CD012988.pub2&partnerID=40&md5=6623b1d09e80526af706d512457f99d4							Cochrane Database of Systematic Reviews	2020	1															10.1002/14651858.CD012988.pub2	2020	2020-01-01				Cochrane Database of Systematic Reviews	1469493X (ISSN)	John Wiley and Sons Ltd
		205	Journal Article	Roberts, Kate E; Rickett, Kirsty; Feng, Sophie; Vagenas, Dimitrios; Woodward, Natasha E	2020	Exercise therapies for preventing or treating aromatase inhibitor-induced musculoskeletal symptoms in early breast cancer	0	0								COCHRANE DATABASE OF SYSTEMATIC REVIEWS		1															10.1002/14651858.CD012988.pub2	2020	2020-01-01				COCHRANE DATABASE OF SYSTEMATIC REVIEWS	1469-493X
No mention of adjuvant therapy received by patients		206	Journal Article	Nguyen, Thi Mai; Do, Thi Thanh Toan; Tran, Tho Nhi; Kim, Jin Hee	2020	Exercise and Quality of Life in Women with Menopausal Symptoms: A Systematic Review and Meta-Analysis of Randomized Controlled Trials	0	0								INTERNATIONAL JOURNAL OF ENVIRONMENTAL RESEARCH AND PUBLIC HEALTH	17	19															10.3390/ijerph17197049	2020	2020-01-01				INTERNATIONAL JOURNAL OF ENVIRONMENTAL RESEARCH AND PUBLIC HEALTH	1660-4601
No mention of adjuvant therapy received by patients		207	Journal Article	Zhao, Huihui; Zhou, Chunlan; Wu, Yanni; Li, Wenji; Li, Xiaojin; Liu, Liping; Chen, Liling	2020	Evidence summary of exercise programs on patients with breast cancer-related lymphedema	0	0								Chinese Journal of Nursing	55	5			779-785													2020	2020-01-01				Chinese Journal of Nursing	0254-1769
	repeatable	208	Journal Article	Zhang, Y P; Hu, R X; Han, M; Lai, B Y; Liang, S B; Chen, B J; Robinson, N; Chen, K; Liu, J P	2020	Evidence Base of Clinical Studies on Qi Gong: A Bibliometric Analysis	0	0	https://www.scopus.com/inward/record.uri?eid=2-s2.0-85082880621&doi=10.1016%2fj.ctim.2020.102392&partnerID=40&md5=4e615dba42a516f12582312a1f23a85e							Complementary Therapies in Medicine	50																10.1016/j.ctim.2020.102392	2020	2020-01-01				Complementary Therapies in Medicine	09652299 (ISSN)	Churchill Livingstone
	irrelevant to the theme	209	Journal Article	Zhang, Ya-Peng; Hu, Rui-Xue; Han, Mei; Lai, Bao-Yong; Liang, Shi-Bing; Chen, Bing-Jie; Robinson, Nicola; Chen, Kevin; Liu, Jian-Ping	2020	Evidence Base of Clinical Studies on Qi Gong: A Bibliometric Analysis	0	0								COMPLEMENTARY THERAPIES IN MEDICINE	50																10.1016/j.ctim.2020.102392	2020	2020-01-01				COMPLEMENTARY THERAPIES IN MEDICINE	0965-2299
Sample size or proportion of breast cancer patients not available		210	Journal Article	Duan, Lining; Xu, Yifeng; Li, Min	2020	Effects of Mind-Body Exercise in Cancer Survivors: A Systematic Review and Meta-Analysis	0	0								EVIDENCE-BASED COMPLEMENTARY AND ALTERNATIVE MEDICINE	2020																10.1155/2020/7607161	2020	2020-01-01				EVIDENCE-BASED COMPLEMENTARY AND ALTERNATIVE MEDICINE	1741-427X
	ineligible literature types	211	Journal Article	Piraux, E; Caty, G; Aboubakar Nana, F; Reychler, G	2020	Effects of exercise therapy in cancer patients undergoing radiotherapy treatment: a narrative review	0	0	https://www.scopus.com/inward/record.uri?eid=2-s2.0-85088660354&doi=10.1177%2f2050312120922657&partnerID=40&md5=a45d699020de7293e65f3276670d204b							SAGE Open Medicine	8																10.1177/2050312120922657	2020	2020-01-01				SAGE Open Medicine	20503121 (ISSN)	SAGE Publications Ltd
	repeatable	212	Journal Article	Piraux, Elise; Caty, Gilles; Aboubakar Nana, Frank; Reychler, Gregory	2020	Effects of exercise therapy in cancer patients undergoing radiotherapy treatment: a narrative review	0	0								SAGE OPEN MEDICINE	8																10.1177/2050312120922657	2020	2020-01-01				SAGE OPEN MEDICINE	2050-3121
Sample size or proportion of breast cancer patients not available		213	Journal Article	Tejada-Medina, V; Franco Lopez, G; Ventaja-Cruz, J	2020	EFFECTS OF A PHYSICAL ACTIVITY PROGRAMME INTERVENTION IN ONCOLOGICAL PATIENTS: A SYSTEMATIC REVIEW	0	0								JOURNAL OF SPORT AND HEALTH RESEARCH	12	1			126-138													2020	2020-01-01				JOURNAL OF SPORT AND HEALTH RESEARCH	1989-6239
No mention of adjuvant therapy received by patients		214	Journal Article	Luo, Xiao-Chao; Liu, Jie; Fu, Jia; Yin, Hai-Yan; Shen, Li; Liu, Mai-Lan; Lan, Lei; Ying, Jian; Qiao, Xiu-Lan; Tang, Chun-Zhi; Tang, Yong	2020	Effect of Tai Chi Chuan in Breast Cancer Patients: A Systematic Review and Meta-Analysis	0	0								FRONTIERS IN ONCOLOGY	10																10.3389/fonc.2020.00607	2020	2020-01-01				FRONTIERS IN ONCOLOGY	2234-943X
	repeatable	215	Journal Article	Luo, X C; Liu, J; Fu, J; Yin, H Y; Shen, L; Liu, M L; Lan, L; Ying, J; Qiao, X L; Tang, C Z; Tang, Y	2020	Effect of Tai Chi Chuan in breast cancer patients: A systematic review and meta-analysis	0	0	https://www.scopus.com/inward/record.uri?eid=2-s2.0-85085153826&doi=10.3389%2ffonc.2020.00607&partnerID=40&md5=bcf249c8b240f3dc2a5c959a1d9b6f3a							Frontiers in Oncology	10																10.3389/fonc.2020.00607	2020	2020-01-01				Frontiers in Oncology	2234943X (ISSN)	Frontiers Media S.A.
	other interventions or included multiple interventions	216	Journal Article	Behzadmehr, Razieh; Dastyar, Neda; Moghadam, Mahdieh Poodineh; Abavisani, Mahnaz; Moradi, Mandana	2020	Effect of complementary and alternative medicine interventions on cancer related pain among breast cancer patients: A systematic review	0	0								COMPLEMENTARY THERAPIES IN MEDICINE	49																10.1016/j.ctim.2020.102318	2020	2020-01-01				COMPLEMENTARY THERAPIES IN MEDICINE	0965-2299
	protocol	217	Journal Article	Guo, Jing; Shen, Yifeng; Li, Bin; Wang, Fei; Jiang, Yang; Lin, Yi; Chen, Jianping	2020	Does Tai Chi Chuan improve psychological well-being and quality of life in patients with breast cancer? Protocol for a systematic review of randomized controlled trials A Protocol for Systematic Review and Meta-Analysis	0	0								MEDICINE	99	16															10.1097/MD.0000000000019681	2020	2020-01-01				MEDICINE	0025-7974
	irrelevant to the theme	218	Journal Article	Huehnchen, P; Huehnchen, P; Huehnchen, P; Van Kampen, A; Boehmerle, W; Boehmerle, W; Endres, M	2020	Cognitive impairment after cytotoxic chemotherapy	0	0	https://www.embase.com/search/results?subaction=viewrecord&id=L632316399&from=export http://dx.doi.org/10.1093/nop/npz052							Neuro-Oncology Practice	7	1			11-21												10.1093/nop/npz052	2020	2020-01-01				Neuro-Oncol. Pract.	2054-2585
	irrelevant to the theme	219	Journal Article	Rico, V; Rodrigues, M M; Chan, D; Razvi, Y; McKenzie, E; Lam, H; De Angelis, C; Chow, E; Lim, F	2020	Atypical hemangiomas resembling metastases: A case report and review of the literature	0	0	https://www.scopus.com/inward/record.uri?eid=2-s2.0-85107271332&partnerID=40&md5=7c7d35305c4eaa8162a0da3f602803b3							Journal of Pain Management	13	1			81-96													2020	2020-01-01				Journal of Pain Management	19395914 (ISSN)	Nova Science Publishers, Inc.
	other interventions or included multiple interventions	220	Journal Article	Smith, J M; Barbagelata, K; Eadi, J; McNamara, M; Sayles, M C	2020	Aquatic therapy reduces pain and fatigue in people with breast cancer: A systematic review	0	0	https://www.embase.com/search/results?subaction=viewrecord&id=L630982524&from=export http://dx.doi.org/10.1097/01.REO.0000000000000202							Rehabilitation Oncology	38	1			E29-E30												10.1097/01.REO.0000000000000202	2020	2020-01-01				Rehabil. Oncol.	2381-2427
	irrelevant to the theme	221	Journal Article	Reid, K F; Bannuru, R R; Wang, C; Mori, D L; Niles, B L	2019	The Effects of Tai Chi Mind-Body Approach on the Mechanisms of Gulf War Illness: an Umbrella Review	0	0	https://www.embase.com/search/results?subaction=viewrecord&id=L2002166258&from=export http://dx.doi.org/10.1016/j.imr.2019.05.003							Integrative Medicine Research	8	3			167-172												10.1016/j.imr.2019.05.003	2019	2019-01-01				Integr. Med. Res.	2213-4239
	other interventions or included multiple interventions	222	Journal Article	Corbett, T K; Groarke, A; Devane, D; Carr, E; Walsh, J C; McGuire, B E	2019	The effectiveness of psychological interventions for fatigue in cancer survivors: systematic review of randomised controlled trials	0	0								SYSTEMATIC REVIEWS	8	1															10.1186/s13643-019-1230-2	2019	2019-01-01				SYSTEMATIC REVIEWS	2046-4053
	ineligible literature types	223	Journal Article	Nguyen, L T; Patel, V	2019	The effect of exercise training on breast cancer patients: A review	0	0	https://www.scopus.com/inward/record.uri?eid=2-s2.0-85084805422&doi=10.1615%2fCritRevPhysRehabilMed.2019032255&partnerID=40&md5=244200b959a85678cfe912684d5396b5							Critical Reviews in Physical and Rehabilitation Medicine	31	3			253-271												10.1615/CritRevPhysRehabilMed.2019032255	2019	2019-01-01				Critical Reviews in Physical and Rehabilitation Medicine	08962960 (ISSN)	Begell House Inc.
	other interventions or included multiple interventions	224	Journal Article	Schaffer, Kerry; Panneerselvam, Narmadha; Loh, Kah Poh; Herrmann, Rachel; Kleckner, Ian R; Dunne, Richard Francis; Lin, Po-Ju; Heckler, Charles E; Gerbino, Nicholas; Bruckner, Lauren B; Storozynsky, Eugene; Ky, Bonnie; Baran, Andrea; Mohile, Supriya Gupta; Mustian, Karen Michelle; Fung, Chunkit	2019	Systematic Review of Randomized Controlled Trials of Exercise Interventions Using Digital Activity Trackers in Patients With Cancer	0	0								JOURNAL OF THE NATIONAL COMPREHENSIVE CANCER NETWORK	17	1			57-63												10.6004/jnccn.2018.7082	2019	2019-01-01				JOURNAL OF THE NATIONAL COMPREHENSIVE CANCER NETWORK	1540-1405
	repeatable	225	Journal Article	Schaffer, K; Panneerselvam, N; Poh Loh, K; Herrmann, R; Kleckner, I R; Dunne, R F; Lin, P J; Heckler, C E; Gerbino, N; Bruckner, L B; Storozynsky, E; Ky, B; Baran, A; Mohile, S G; Mustian, K M; Fung, C	2019	Systematic review of randomized controlled trials of exercise interventions using digital activity trackers in patients with cancer	0	0	https://www.scopus.com/inward/record.uri?eid=2-s2.0-85060168059&doi=10.6004%2fjnccn.2018.7082&partnerID=40&md5=b7c45d5891a1c00b5705453702045908							JNCCN Journal of the National Comprehensive Cancer Network	17	1			57-63												10.6004/jnccn.2018.7082	2019	2019-01-01				JNCCN Journal of the National Comprehensive Cancer Network	15401405 (ISSN)	Harborside Press
	repeatable	226	Journal Article	Khan, K A; Mazuquin, B; Canaway, A; Petrou, S; Bruce, J	2019	Systematic review of economic evaluations of exercise and physiotherapy for patients treated for breast cancer	0	0	https://www.scopus.com/inward/record.uri?eid=2-s2.0-85064565590&doi=10.1007%2fs10549-019-05235-7&partnerID=40&md5=86d4ecbcb886411855c339c102bd1fca							Breast Cancer Research and Treatment	176	1			37-52												10.1007/s10549-019-05235-7	2019	2019-01-01				Breast Cancer Research and Treatment	01676806 (ISSN)	Springer New York LLC
	irrelevant to the theme	227	Journal Article	Khan, Kamran Ahmad; Mazuquin, Bruno; Canaway, Alastair; Petrou, Stavros; Bruce, Julie	2019	Systematic review of economic evaluations of exercise and physiotherapy for patients treated for breast cancer	0	0								BREAST CANCER RESEARCH AND TREATMENT	176	1			37-52												10.1007/s10549-019-05235-7	2019	2019-01-01				BREAST CANCER RESEARCH AND TREATMENT	0167-6806
	irrelevant to the theme	228	Journal Article	Coughlin, S S; Paxton, R J; Moore, N; Stewart, J L; Anglin, J	2019	Survivorship issues in older breast cancer survivors	0	0	https://www.scopus.com/inward/record.uri?eid=2-s2.0-85058030526&doi=10.1007%2fs10549-018-05078-8&partnerID=40&md5=23737911dc5f0f2b6bdb313be40359ba							Breast Cancer Research and Treatment	174	1			47-53												10.1007/s10549-018-05078-8	2019	2019-01-01				Breast Cancer Research and Treatment	01676806 (ISSN)	Springer New York LLC
	irrelevant to the theme	229	Journal Article	Faury, St¨¦phane; Quintard, Bruno	2019	StomieCare: Un programme d’intervention psycho-éducationnelle individuelle à composantes cognitivo-comportementales pour des patients opérés d’un cancer du rectum avec stomie temporaire = StomieCare: Individual psycho-educational intervention with cognitive-behavioral techniques for people with rectal cancer and temporary stoma	0	0	https://search.ebscohost.com/login.aspx?direct=true&db=psyh&AN=2019-76181-007&lang=zh-cn&site=ehost-live stephane.faury@u-bordeaux.fr							Journal de Th¨¦rapie Comportementale et Cognitive	29	4		2019-76181-007	192-200												10.1016/j.jtcc.2019.03.001	2019/12//	2019-12-01				Journal de Th¨¦rapie Comportementale et Cognitive	1155-1704	Elsevier Masson SAS
	repeatable	230	Journal Article	Faury, S; Quintard, B	2019	StomieCare: Individual psycho-educational intervention with cognitive-behavioral techniques for people with rectal cancer and temporary stoma	0	0	https://www.scopus.com/inward/record.uri?eid=2-s2.0-85063550093&doi=10.1016%2fj.jtcc.2019.03.001&partnerID=40&md5=56c86e9a74a58f9408daec62b0397dc0							Journal de Therapie Comportementale et Cognitive	29	4			192-200												10.1016/j.jtcc.2019.03.001	2019	2019-01-01				Journal de Therapie Comportementale et Cognitive	11551704 (ISSN)	Elsevier Masson SAS
Sample size or proportion of breast cancer patients not available		231	Journal Article	Zeng, Yingchun; Xie, Xiaohua; Cheng, Andy S K	2019	Qigong or Tai Chi in Cancer Care: an Updated Systematic Review and Meta-analysis	0	0								CURRENT ONCOLOGY REPORTS	21	6															10.1007/s11912-019-0786-2	2019	2019-01-01				CURRENT ONCOLOGY REPORTS	1523-3790
	repeatable	232	Journal Article	S¨¢nchez-Lastra, M A; Torres, J; Mart¨ªnez-Lemos, I; Ay¨¢n, C	2019	Nordic walking for women with breast cancer: A systematic review	0	0	https://www.scopus.com/inward/record.uri?eid=2-s2.0-85071002039&doi=10.1111%2fecc.13130&partnerID=40&md5=4cda158856bb20f844b14fa5effc5654							European Journal of Cancer Care	28	6															10.1111/ecc.13130	2019	2019-01-01				European Journal of Cancer Care	09615423 (ISSN)	Blackwell Publishing Ltd
No mention of adjuvant therapy received by patients		233	Journal Article	Sanchez-Lastra, Miguel A; Torres, Jorge; Martinez-Lemos, Ivan; Ayan, Carlos	2019	Nordic walking for women with breast cancer: A systematic review	0	0								EUROPEAN JOURNAL OF CANCER CARE	28	6															10.1111/ecc.13130	2019	2019-01-01				EUROPEAN JOURNAL OF CANCER CARE	0961-5423
	repeatable	234	Journal Article	Couti?o-Escamilla, L; Pi?a-Pozas, M; Tob¨ªas Garces, A; Gamboa-Loira, B; L¨®pez-Carrillo, L	2019	Non-pharmacological therapies for depressive symptoms in breast cancer patients: Systematic review and meta-analysis of randomized clinical trials	0	0	https://www.scopus.com/inward/record.uri?eid=2-s2.0-85062154221&doi=10.1016%2fj.breast.2019.01.006&partnerID=40&md5=2835c007db79620cd0c06b4fcf3ee63b							Breast	44				135-143												10.1016/j.breast.2019.01.006	2019	2019-01-01				Breast	09609776 (ISSN)	Churchill Livingstone
No mention of adjuvant therapy received by patients		235	Journal Article	Coutino-Escamilla, Liliana; Pina-Pozas, Maricela; Tobias Garces, Aurelio; Gamboa-Loira, Brenda; Lopez-Carrillo, Lizbeth	2019	Non-pharmacological therapies for depressive symptoms in breast cancer patients: Systematic review and meta-analysis of randomized clinical trials	0	0								BREAST	44				135-143												10.1016/j.breast.2019.01.006	2019	2019-01-01				BREAST	0960-9776
	repeatable	236	Journal Article	Couti?o-Escamilla, L; Pi?a-Pozas, M; Guimaraes-Borges, G; Tob¨ªas-Garc¨¦s, A; L¨®pez-Carrillo, L	2019	Non-pharmacological interventions to reduce depressive symptoms in women with breast cancer	0	0	https://www.scopus.com/inward/record.uri?eid=2-s2.0-85071702228&doi=10.21149%2f9980&partnerID=40&md5=58b7bbdcf60c0876a4536ccea1d11497							Salud Publica de Mexico	61	4			532-541												10.21149/9980	2019	2019-01-01				Salud Publica de Mexico	00363634 (ISSN)	Instituto Nacional de Salud Publica
No mention of adjuvant therapy received by patients		237	Journal Article	Coutino-Escamilla, Liliana; Pina-Pozas, Maricela; Guimaraes-Borges, Guilherme; Tobias-Garces, Aurelio; Lopez-Carrillo, Lizbeth	2019	Non-pharmacological interventions to reduce depressive symptoms in women with breast	0	0								SALUD PUBLICA DE MEXICO	61	4			532-541												10.21149/9980	2019	2019-01-01				SALUD PUBLICA DE MEXICO	0036-3634
	irrelevant to the theme	238	Journal Article	Arring, Noel M; Barton, Debra L; Brooks, Trevor; Zick, Suzanna M	2019	Integrative Therapies for Cancer-Related Fatigue	0	0								CANCER JOURNAL	25	5			349-356												10.1097/PPO.0000000000000396	2019	2019-01-01				CANCER JOURNAL	1528-9117
	repeatable	239	Journal Article	Coughlin, S S; Caplan, L S; Williams, V	2019	Home-based physical activity interventions for breast cancer patients receiving primary therapy: a systematic review	0	0	https://www.scopus.com/inward/record.uri?eid=2-s2.0-85073955633&doi=10.1007%2fs10549-019-05424-4&partnerID=40&md5=774e4bf9e0df83a84f191ced08abb2c5							Breast Cancer Research and Treatment	178	3			513-522												10.1007/s10549-019-05424-4	2019	2019-01-01				Breast Cancer Research and Treatment	01676806 (ISSN)	Springer New York LLC
Meta-analysis of symptoms not performed		240	Journal Article	Coughlin, Steven S; Caplan, Lee S; Williams, Valerie	2019	Home-based physical activity interventions for breast cancer patients receiving primary therapy: a systematic review	0	0								BREAST CANCER RESEARCH AND TREATMENT	178	3			513-522												10.1007/s10549-019-05424-4	2019	2019-01-01				BREAST CANCER RESEARCH AND TREATMENT	0167-6806
	irrelevant to the theme	241	Journal Article	Khosravi, N; Stoner, L; Farajivafa, V; Hanson, E D	2019	Exercise training, circulating cytokine levels and immune function in cancer survivors: A meta-analysis	0	0	https://www.scopus.com/inward/record.uri?eid=2-s2.0-85071474907&doi=10.1016%2fj.bbi.2019.08.187&partnerID=40&md5=d158ad5a11e3790e372e5350d4990157							Brain, Behavior, and Immunity	81				92-104												10.1016/j.bbi.2019.08.187	2019	2019-01-01				Brain, Behavior, and Immunity	08891591 (ISSN)	Academic Press Inc.
	repeatable	242	Journal Article	Park, Jaewon; Jung, Miran	2019	Effects of Exercise on Breast Cancer-related Upper Extremity Lymphedema in Breast Cancer Survivors: A Systematic Review and Meta-analysis	0	0								Korean Journal of Adult Nursing	31	5			461-478												10.7475/kjan.2019.31.5.461	2019	2019-01-01				Korean Journal of Adult Nursing; ???????	1225-4886
No mention of adjuvant therapy received by patients		243	Journal Article	Jaewon, P; Miran, J	2019	Effects of exercise on breast cancer-related upper extremity lymphedema in breast cancer survivors: A systematic review and meta-analysis	0	0	https://www.scopus.com/inward/record.uri?eid=2-s2.0-85077575940&doi=10.7475%2fkjan.2019.31.5.461&partnerID=40&md5=3e47a50ccc8fd764af611b2ea9d01dc0							Korean Journal of Adult Nursing	31	5			461-478												10.7475/kjan.2019.31.5.461	2019	2019-01-01				Korean Journal of Adult Nursing	12254886 (ISSN)	Korean Society of Adult Nursing
No mention of adjuvant therapy received by patients		244	Journal Article	Wei, Ching-Wen; Wu, Yi-Chen; Chen, Pei-Yi; Chen, Pei-En; Chi, Ching-Chi; Tung, Tao-Hsin	2019	Effectiveness of Yoga Interventions in Breast Cancer-Related lymphedema: A systematic review	0	0								COMPLEMENTARY THERAPIES IN CLINICAL PRACTICE	36				49-55												10.1016/j.ctcp.2019.05.004	2019	2019-01-01				COMPLEMENTARY THERAPIES IN CLINICAL PRACTICE	1744-3881
	repeatable	245	Journal Article	Wei, C W; Wu, Y C; Chen, P Y; Chen, P E; Chi, C C; Tung, T H	2019	Effectiveness of Yoga Interventions in Breast Cancer-Related lymphedema: A systematic review	0	0	http://www.ncbi.nlm.nih.gov/entrez/query.fcgi?cmd=Retrieve&db=pubmed&dopt=Abstract&list_uids=31383443&query_hl=1							Complement Ther Clin Pract	36				49-55						Complementary therapies in clinical practice						10.1016/j.ctcp.2019.05.004	2019 Aug	2019-08-01	Journal Article; Systematic Review				1873-6947 (Electronic); 1744-3881 (Linking)	Copyright ? 2019 Elsevier Ltd. All rights reserved.			31383443
	repeatable	246	Journal Article	Panchik, D; Masco, S; Zinnikas, P; Hillriegel, B; Lauder, T; Suttmann, E; Chinchilli, V; McBeth, M; Hermann, W	2019	Effect of Exercise on Breast Cancer-Related Lymphedema: What the Lymphatic Surgeon Needs to Know	0	0	https://www.scopus.com/inward/record.uri?eid=2-s2.0-85059493989&doi=10.1055%2fs-0038-1660832&partnerID=40&md5=a7455458610f00e0b502208e418c5eaf							Journal of Reconstructive Microsurgery	35	1			37-45												10.1055/s-0038-1660832	2019	2019-01-01				Journal of Reconstructive Microsurgery	0743684X (ISSN)	Thieme Medical Publishers, Inc.
No mention of adjuvant therapy received by patients		247	Journal Article	Panchik, Daniel; Masco, Sarah; Zinnikas, Patrice; Hillriegel, Brooke; Lauder, Tori; Suttmann, Erica; Chinchilli, Vernon; McBeth, Maureen; Hermann, William	2019	Effect of Exercise on Breast Cancer-Related Lymphedema: What the Lymphatic Surgeon Needs to Know	0	0								JOURNAL OF RECONSTRUCTIVE MICROSURGERY	35	1			37-45												10.1055/s-0038-1660832	2019	2019-01-01				JOURNAL OF RECONSTRUCTIVE MICROSURGERY	0743-684X
	irrelevant to the theme	248	Journal Article	Roeh, A; Kirchner, S K; Malchow, B; Maurus, I; Schmitt, A; Falkai, P; Hasan, A	2019	Depression in somatic disorders: Is there a beneficial effect of exercise?	0	0	https://www.scopus.com/inward/record.uri?eid=2-s2.0-85066441586&doi=10.3389%2ffpsyt.2019.00141&partnerID=40&md5=16ae2c2f5edec98154564e1562d5c330							Frontiers in Psychiatry	10	MAR															10.3389/fpsyt.2019.00141	2019	2019-01-01				Frontiers in Psychiatry	16640640 (ISSN)	Frontiers Media S.A.
	repeatable	249	Journal Article	Roeh, Astrid; Kirchner, Sophie K; Malchow, Berend; Maurus, Isabel; Schmitt, Andrea; Falkai, Peter; Hasan, Alkomiet	2019	Depression in somatic disorders: Is there a beneficial effect of exercise?	0	0	https://search.ebscohost.com/login.aspx?direct=true&db=psyh&AN=2019-18848-001&lang=zh-cn&site=ehost-live ORCID: 0000-0003-2873-8667 astrid.roeh@med.uni-muenchen.de							Frontiers in Psychiatry	10			2019-18848-001													10.3389/fpsyt.2019.00141	2019/03/20/	2019-03-20				Frontiers in Psychiatry	1664-0640	Frontiers Media S.A.
	ineligible literature types	250	Journal Article	Sasaki, Yui; Cheon, Chunhoo; Motoo, Yoshiharu; Jang, Soobin; Park, Sunju; Ko, Seong-Gyu; Jang, Bo-Hyoung; Hwang, Deok-Sang	2019	Complementary and Alternative Medicine for Breast Cancer Patients: An Overview of Systematic Reviews	0	0								YAKUGAKU ZASSHI-JOURNAL OF THE PHARMACEUTICAL SOCIETY OF JAPAN	139	7			1027-1046												10.1248/yakushi.18-00215	2019	2019-01-01				YAKUGAKU ZASSHI-JOURNAL OF THE PHARMACEUTICAL SOCIETY OF JAPAN	0031-6903
	repeatable	251	Journal Article	Sasaki, Y; Cheon, C; Motoo, Y; Jang, S; Park, S; Ko, S G; Jang, B H; Hwang, D S	2019	Complementary and alternative medicine for breast cancer patients: An overview of systematic reviews	0	0	https://www.scopus.com/inward/record.uri?eid=2-s2.0-85069215099&doi=10.1248%2fyakushi.18-00215&partnerID=40&md5=b84e892155f0fc39b77e6f6c342ec4d7							Yakugaku Zasshi	139	7			1027-1046												10.1248/yakushi.18-00215	2019	2019-01-01				Yakugaku Zasshi	00316903 (ISSN)	Pharmaceutical Society of Japan
Sample size or proportion of breast cancer patients not available		252	Journal Article	Armer, J S; Meis, G; Lutgendorf, S K	2019	Can yoga practice improve fatigue in cancer survivorship? a meta-analysis	0	0	https://www.embase.com/search/results?subaction=viewrecord&id=L627784387&from=export http://dx.doi.org/10.1097/PSY.0000000000000699							Psychosomatic Medicine	81	4			A35-A36												10.1097/PSY.0000000000000699	2019	2019-01-01				Psychosom. Med.	1534-7796
	repeatable	253	Journal Article	Bekhet, Amira Hassan; Abdallah, Ahmed Ramadan; Ismail, Horeya M; Genena, Doaa M; Osman, Nermin A; El Khatib, Ayman; Abbas, Rami Labib	2019	Benefits of Aerobic Exercise for Breast Cancer Survivors: A Systematic Review of Randomized Controlled Trials.	0	0								Asian Pacific journal of cancer prevention : APJCP	20	11			3197-3209												10.31557/APJCP.2019.20.11.3197	2019	2019-01-01				Asian Pacific journal of cancer prevention : APJCP	2476-762X
No mention of adjuvant therapy received by patients		254	Journal Article	Bekhet, A H; Abdalla, A R; Ismail, H M; Genena, D M; Osman, N A; El Khatib, A; Abbas, R L	2019	Benefits of aerobic exercise for breast cancer survivors: A systematic review of randomized controlled trials	0	0	https://www.scopus.com/inward/record.uri?eid=2-s2.0-85075579997&doi=10.31557%2fAPJCP.2019.20.11.3197&partnerID=40&md5=e3d7752b73df6ebb88d11a79891eae7d							Asian Pacific Journal of Cancer Prevention	20	11			3197-3209												10.31557/APJCP.2019.20.11.3197	2019	2019-01-01				Asian Pacific Journal of Cancer Prevention	15137368 (ISSN)	Asian Pacific Organization for Cancer Prevention
No mention of adjuvant therapy received by patients		255	Journal Article	Batista-Mart¨ªnez, A; Gonz¨¢lez-Gonz¨¢lez, Y; Da Cu?a-Carrera, I	2019	Aerobic exercise programs and their benefits in breast cancer: A systematic review	0	0	https://www.scopus.com/inward/record.uri?eid=2-s2.0-85087130838&partnerID=40&md5=bc5ddd557b5312c13b24bf7017c8ff3a							Cuestiones de Fisioterapia	48	1			40-55													2019	2019-01-01				Cuestiones de Fisioterapia	11358599 (ISSN)	Sociedad Andaluza de Fisioterapia. SOFIA.
	irrelevant to the theme	256	Journal Article	Petricone-Westwood, Danielle; Jones, Georden; Mutsaers, Brittany; Leclair, Caroline Seguin; Tomei, Christina; Trudel, Genevieve; Dinkel, Andreas; Lebel, Sophie	2019	A Systematic Review of Interventions for Health Anxiety Presentations Across Diverse Chronic Illnesses	0	0								INTERNATIONAL JOURNAL OF BEHAVIORAL MEDICINE	26	1			3-16												10.1007/s12529-018-9748-6	2019	2019-01-01				INTERNATIONAL JOURNAL OF BEHAVIORAL MEDICINE	1070-5503
	repeatable	257	Journal Article	Olsson M?ller, U; Beck, I; Ryd¨¦n, L; Malmstr?m, M	2019	A comprehensive approach to rehabilitation interventions following breast cancer treatment - A systematic review of systematic reviews	0	0	https://www.scopus.com/inward/record.uri?eid=2-s2.0-85066441621&doi=10.1186%2fs12885-019-5648-7&partnerID=40&md5=b891634c3ba7f201a76cf71d52a67dd1							BMC Cancer	19	1															10.1186/s12885-019-5648-7	2019	2019-01-01				BMC Cancer	14712407 (ISSN)	BioMed Central Ltd.
	ineligible literature types	258	Journal Article	Moller, U Olsson; Beck, I; Ryden, L; Malmstrom, M	2019	A comprehensive approach to rehabilitation interventions following breast cancer treatment - a systematic review of systematic reviews	0	0								BMC CANCER	19																10.1186/s12885-019-5648-7	2019	2019-01-01				BMC CANCER	1471-2407
	irrelevant to the theme	259	Journal Article	Viniegra, R; DaRocha, B C P; Marcolongo, A C R; Riker, A L; Barreto, L A L; Franqueira, L D; De Morais Cunha, D	2018	Women's health: An integrative review related to integrative and complementary practices in Brazil	0	0	https://www.embase.com/search/results?subaction=viewrecord&id=L624607391&from=export http://dx.doi.org/10.1002/ijgo.12583							International Journal of Gynecology and Obstetrics	143				973-974												10.1002/ijgo.12583	2018	2018-01-01				Int. J. Gynecol. Obstet.	1879-3479
	irrelevant to the theme	260	Journal Article	Ruan, X; Li, M; Mueck, A O	2018	Why does polycystic ovary syndrome (PCOS) need long-term management?	0	0	https://www.scopus.com/inward/record.uri?eid=2-s2.0-85064014582&doi=10.2174%2f1381612825666190130104922&partnerID=40&md5=a43d4433dca0135aed039e4a309d0734							Current Pharmaceutical Design	24	39			4685-4692												10.2174/1381612825666190130104922	2018	2018-01-01				Current Pharmaceutical Design	13816128 (ISSN)	Bentham Science Publishers B.V.
	irrelevant to the theme	261	Journal Article	Kim, Tae-Hun; Kang, Jung Won; Lee, Tae Hee	2018	Therapeutic options for aromatase inhibitor-associated arthralgia in breast cancer survivors: A systematic review of systematic reviews, evidence mapping, and network meta-analysis	0	0								MATURITAS	118				29-37												10.1016/j.maturitas.2018.09.005	2018	2018-01-01				MATURITAS	0378-5122
Sample size or proportion of breast cancer patients not available		262	Journal Article	Fuller, Joel T; Hartland, Michael C; Maloney, Luke T; Davison, Kade	2018	Therapeutic effects of aerobic and resistance exercises for cancer survivors: a systematic review of meta-analyses of clinical trials	0	0								BRITISH JOURNAL OF SPORTS MEDICINE	52	20			1311-+												10.1136/bjsports-2017-098285	2018	2018-01-01				BRITISH JOURNAL OF SPORTS MEDICINE	0306-3674
	irrelevant to the theme	263	Journal Article	Abrahams, H J G; Gielissen, M F M; Verhagen, C A H H; Knoop, H	2018	The relationship of fatigue in breast cancer survivors with quality of life and factors to address in psychological interventions: A systematic review	0	0	https://www.scopus.com/inward/record.uri?eid=2-s2.0-85047607888&doi=10.1016%2fj.cpr.2018.05.004&partnerID=40&md5=ee313317ad7616c1dae6cd1d87ce73a4							Clinical Psychology Review	63				1-11												10.1016/j.cpr.2018.05.004	2018	2018-01-01				Clinical Psychology Review	02727358 (ISSN)	Elsevier Inc.
Sample size or proportion of breast cancer patients not available		264	Journal Article	Wayne, Peter M; Lee, M S; Novakowski, J; Osypiuk, K; Ligibel, J; Carlson, L E; Song, R	2018	Tai Chi and Qigong for cancer-related symptoms and quality of life: a systematic review and meta-analysis	0	0								JOURNAL OF CANCER SURVIVORSHIP	12	2			256-267												10.1007/s11764-017-0665-5	2018	2018-01-01				JOURNAL OF CANCER SURVIVORSHIP	1932-2259
	irrelevant to the theme	265	Journal Article	Le Saux, O; Lapotre-Aurelle, S; Watelet, S; Castel-Kremer, E; Lecardonnel, C; Murard-Reeman, F; Ravot, C; Falandry, C	2018	Systematic review of care needs for older patients treated with anticancer drugs	0	0	https://www.scopus.com/inward/record.uri?eid=2-s2.0-85044287664&doi=10.1016%2fj.jgo.2018.02.009&partnerID=40&md5=bf4a9b22d82e528ee9e4c70830660692							Journal of Geriatric Oncology	9	5			441-450												10.1016/j.jgo.2018.02.009	2018	2018-01-01				Journal of Geriatric Oncology	18794068 (ISSN)	Elsevier Ltd
	irrelevant to the theme	266	Journal Article	Matthews, Ellyn; Carter, Patricia; Page, Margaretta; Dean, Grace; Berger, Ann	2018	Sleep-Wake Disturbance A systematic review of evidence-based interventions for management in patients with cancer	0	0								CLINICAL JOURNAL OF ONCOLOGY NURSING	22	1			37-52												10.1188/18.CJON.37-52	2018	2018-01-01				CLINICAL JOURNAL OF ONCOLOGY NURSING	1092-1095
	irrelevant to the theme	267	Journal Article	Liu, Y H; Hu, Y C; Yang, X G; Lun, D X; Wang, F; Yang, L; Zhang, H; Feng, J T; Hua, K C	2018	Prognostic Factors of Ambulatory Status for Patients with Metastatic Spinal Cord Compression: A Systematic Review and Meta-Analysis	0	0	https://www.scopus.com/inward/record.uri?eid=2-s2.0-85047419546&doi=10.1016%2fj.wneu.2018.04.188&partnerID=40&md5=fc84165cbdc623238a96da6036a0a6eb							World Neurosurgery	116				e278-e290												10.1016/j.wneu.2018.04.188	2018	2018-01-01				World Neurosurgery	18788750 (ISSN)	Elsevier Inc.
	irrelevant to the theme	268	Journal Article	Miranda, S; Marques, A	2018	Pilates in noncommunicable diseases: A systematic review of its effects	0	0	https://www.scopus.com/inward/record.uri?eid=2-s2.0-85048791704&doi=10.1016%2fj.ctim.2018.05.018&partnerID=40&md5=f788b04c04020ae365b2190c4d1f6fa9							Complementary Therapies in Medicine	39				114-130												10.1016/j.ctim.2018.05.018	2018	2018-01-01				Complementary Therapies in Medicine	09652299 (ISSN)	Churchill Livingstone
Sample size or proportion of breast cancer patients not available		269	Journal Article	Pinto-Carral, A; Molina, A J; de Pedro, ¨¢; Ay¨¢n, C	2018	Pilates for women with breast cancer: A systematic review and meta-analysis	0	0	https://www.scopus.com/inward/record.uri?eid=2-s2.0-85053850913&doi=10.1016%2fj.ctim.2018.09.011&partnerID=40&md5=c7bd8c36af84bf71045f2ef411fe0785							Complementary Therapies in Medicine	41				130-140												10.1016/j.ctim.2018.09.011	2018	2018-01-01				Complementary Therapies in Medicine	09652299 (ISSN)	Churchill Livingstone
	repeatable	270	Journal Article	Pinto-Carral, Arrate; Molina, Antonio J; de Pedro, Alvaro; Ayan, Carlos	2018	Pilates for women with breast cancer: A systematic review and meta-analysis	0	0								COMPLEMENTARY THERAPIES IN MEDICINE	41				130-140												10.1016/j.ctim.2018.09.011	2018	2018-01-01				COMPLEMENTARY THERAPIES IN MEDICINE	0965-2299
	ineligible literature types	271	Journal Article	Browall, M; Mijwel, S; Rundqvist, H; Wengstr?m, Y	2018	Physical Activity During and After Adjuvant Treatment for Breast Cancer: An Integrative Review of Women’s Experiences	0	0	https://www.scopus.com/inward/record.uri?eid=2-s2.0-85034572010&doi=10.1177%2f1534735416683807&partnerID=40&md5=b382fa5a9c7dc4f30724ffe358b90696							Integrative Cancer Therapies	17	1			16-30												10.1177/1534735416683807	2018	2018-01-01				Integrative Cancer Therapies	15347354 (ISSN)	SAGE Publications Inc.
	irrelevant to the theme	272	Journal Article	Papadopoulos, Dimitrios; Papadoudis, Apostolos; Kiagia, Maria; Syrigos, Konstantinos	2018	Nonpharmacologic Interventions for Improving Sleep Disturbances in Patients With Lung Cancer: A Systematic Review and Meta-analysis	0	0								JOURNAL OF PAIN AND SYMPTOM MANAGEMENT	55	5			1364-+												10.1016/j.jpainsymman.2017.12.491	2018	2018-01-01				JOURNAL OF PAIN AND SYMPTOM MANAGEMENT	0885-3924
	irrelevant to the theme	273	Journal Article	Sreedhar, Annapoorna; Li, Jun; Zhao, Yunfeng	2018	Next-Gen Therapeutics for Skin Cancer: Nutraceuticals.	0	0	https://search.ebscohost.com/login.aspx?direct=true&db=rzh&AN=130716742&lang=zh-cn&site=ehost-live					Philadelphia, Pennsylvania		Nutrition & Cancer	70	5		130716742	697-709												10.1080/01635581.2018.1470651	2018/07//	2018-07-01				Nutrition & Cancer	0163-5581	Taylor & Francis Ltd
	irrelevant to the theme	274	Journal Article	Voi?, P; Lange, S; Haller, H; Cramer, H; Paul, A E; Dobos, G J	2018	Mind Body Medicine in gynecological oncology - Evidences within an enlarged therapeutic model	0	0	https://www.scopus.com/inward/record.uri?eid=2-s2.0-85051693347&partnerID=40&md5=1206b76be2ac2283080dc2c0659f0a92							Gynakologische Praxis	43	4			648-658													2018	2018-01-01				Gynakologische Praxis	03418677 (ISSN)	Hans Marseille Verlag GmbH
	irrelevant to the theme	275	Journal Article	Condorelli, R; Vaz-Luis, I	2018	Managing side effects in adjuvant endocrine therapy for breast cancer	0	0	https://www.scopus.com/inward/record.uri?eid=2-s2.0-85054405082&doi=10.1080%2f14737140.2018.1520096&partnerID=40&md5=7ea8082c34859968a01b890a5d58c740							Expert Review of Anticancer Therapy	18	11			1101-1112												10.1080/14737140.2018.1520096	2018	2018-01-01				Expert Review of Anticancer Therapy	14737140 (ISSN)	Taylor and Francis Ltd
	irrelevant to the theme	276	Journal Article	Marino, J L; McNamara, H C; Hickey, M	2018	Managing menopausal symptoms after cancer: An evidence-based approach for primary care	0	0	https://www.scopus.com/inward/record.uri?eid=2-s2.0-85042475982&doi=10.5694%2fmja17.00693&partnerID=40&md5=24ad2bec41e76a497f1ca3613739bdc5							Medical Journal of Australia	208	3			127-132												10.5694/mja17.00693	2018	2018-01-01				Medical Journal of Australia	0025729X (ISSN)	Australasian Medical Publishing Co. Ltd
	irrelevant to the theme	277	Journal Article	Nevitt, S J; Tudur Smith, C; Weston, J; Marson, A G	2018	Lamotrigine versus carbamazepine monotherapy for epilepsy: An individual participant data review	0	0	https://www.scopus.com/inward/record.uri?eid=2-s2.0-85049152376&doi=10.1002%2f14651858.CD001031.pub4&partnerID=40&md5=2706f35cc9a5a6e4d8f6c79804f995c4							Cochrane Database of Systematic Reviews	2018	6															10.1002/14651858.CD001031.pub4	2018	2018-01-01				Cochrane Database of Systematic Reviews	1469493X (ISSN)	John Wiley and Sons Ltd
	irrelevant to the theme	278	Journal Article	Quintana Lopez, Victor Alexander; Diaz Lopez, Karina De Jesus; Caire Juvera, Graciela	2018	Interventions to improve healthy lifestyles and their effects on psychological variables among breast cancer survivors: a systematic review	0	0								NUTRICION HOSPITALARIA	35	4			979-992												10.20960/nh.1680	2018	2018-01-01				NUTRICION HOSPITALARIA	0212-1611
	ineligible literature types	279	Journal Article	Pearson, E J M; Morris, M E; di Stefano, M; McKinstry, C E	2018	Interventions for cancer-related fatigue: a scoping review	0	0	https://www.scopus.com/inward/record.uri?eid=2-s2.0-84995563888&doi=10.1111%2fecc.12516&partnerID=40&md5=d2ea92744a32c0c0a435a235938a63d2							European Journal of Cancer Care	27	1															10.1111/ecc.12516	2018	2018-01-01				European Journal of Cancer Care	09615423 (ISSN)	Blackwell Publishing Ltd
	repeatable	280	Journal Article	Lyman, Gary H; Greenlee, Heather; Bohlke, Kari; Bao, Ting; DeMichele, Angela M; Deng, Gary E; Fouladbakhsh, Judith M; Gil, Brigitte; Hershman, Dawn L; Mansfield, Sami; Mussallem, Dawn M; Mustian, Karen M; Price, Erin; Rafte, Susan; Cohen, Lorenzo	2018	Integrative Therapies During and After Breast Cancer Treatment: ASCO Endorsement of the SIO Clinical Practice Guideline	0	0								JOURNAL OF CLINICAL ONCOLOGY	36	25			2647-+												10.1200/JCO.2018.79.2721	2018	2018-01-01				JOURNAL OF CLINICAL ONCOLOGY	0732-183X
	irrelevant to the theme	281	Journal Article	Lyman, G H; Greenlee, H; Bohlke, K; Bao, T; DeMichele, A M; Deng, G E; Fouladbakhsh, J M; Gil, B; Hershman, D L; Mansfield, S; Mussallem, D M; Mustian, K M; Price, E; Rafte, S; Cohen, L	2018	Integrative therapies during and after breast cancer treatment: ASCO endorsement of the SIO clinical practice guideline	0	0	https://www.scopus.com/inward/record.uri?eid=2-s2.0-85051370124&doi=10.1200%2fJCO.2018.79.2721&partnerID=40&md5=5f94d9f02138099ca3334915c22d2c28							Journal of Clinical Oncology	36	25			2647-2655												10.1200/JCO.2018.79.2721	2018	2018-01-01				Journal of Clinical Oncology	0732183X (ISSN)	American Society of Clinical Oncology
No mention of adjuvant therapy received by patients		282	Journal Article	Naghibi, S; Varshoie Tabrizi, F	2018	Exercise training and breast cancer-related lymphedema: A systematic review	0	0	https://www.embase.com/search/results?subaction=viewrecord&id=L622339264&from=export http://dx.doi.org/10.5812/rijm.11967							Razavi International Journal of Medicine	6	1															10.5812/rijm.11967	2018	2018-01-01				Razavi Int. J. Med.	2345-6434
	repeatable	283	Journal Article	Roberts, K E; Rickett, K; Vagenas, D; Woodward, N E	2018	Exercise therapies for preventing or treating aromatase inhibitor-induced musculoskeletal symptoms in early breast cancer	0	0	https://www.scopus.com/inward/record.uri?eid=2-s2.0-85045538789&doi=10.1002%2f14651858.CD012988&partnerID=40&md5=edd1d3a6348aa956b80222bd0c79b38a							Cochrane Database of Systematic Reviews	2018	4															10.1002/14651858.CD012988	2018	2018-01-01				Cochrane Database of Systematic Reviews	1469493X (ISSN)	John Wiley and Sons Ltd
	irrelevant to the theme	284	Journal Article	Chang, M	2018	Evidence-based cancer-related fatigue	0	0	https://www.embase.com/search/results?subaction=viewrecord&id=L622327678&from=export http://dx.doi.org/10.1007/s00520-018-4193-2							Supportive Care in Cancer	26	2			S128												10.1007/s00520-018-4193-2	2018	2018-01-01				Supportive Care Cancer	1433-7339
	other interventions or included multiple interventions	285	Journal Article	Ozkan, Birgul; Eskiyurt, Reyhan; Oztas, Dilek	2018	Evaluation of the Effectiveness of Web-based Intervention for Patients with Breast Cancer	0	0								EUROPEAN JOURNAL OF THERAPEUTICS	24	2			72-76												10.5152/EurJTher.2017.220	2018	2018-01-01				EUROPEAN JOURNAL OF THERAPEUTICS	2564-7784
Meta-analysis of symptoms not performed		286	Journal Article	Nahm, Nicole; Mee, Susie; Marx, Gavin	2018	Efficacy of management strategies for aromatase inhibitor-induced arthralgia in breast cancer patients: a systematic review	0	0								ASIA-PACIFIC JOURNAL OF CLINICAL ONCOLOGY	14	6			374-382												10.1111/ajco.12845	2018	2018-01-01				ASIA-PACIFIC JOURNAL OF CLINICAL ONCOLOGY	1743-7555
	without symptom outcomes	287	Journal Article	Falcetta, Frederico Soares; Vianna Trasel, Henrique De Araujo; de Almeida, Fernando Kude; Ribeiro Falcetta, Mariana Rangel; Falavigna, Maicon; Rosa, Daniela Dornelles	2018	Effects of physical exercise after treatment of early breast cancer: systematic review and meta-analysis	0	0								BREAST CANCER RESEARCH AND TREATMENT	170	3			455-476												10.1007/s10549-018-4786-y	2018	2018-01-01				BREAST CANCER RESEARCH AND TREATMENT	0167-6806
Meta-analysis of symptoms not performed		288	Journal Article	Matthews, Ellyn E; Janssen, Dalton W; Djalilova, Dilorom M; Berger, Ann M	2018	Effects of Exercise on Sleep in Women with Breast Cancer: A Systematic Review	0	0								SLEEP MEDICINE CLINICS	13	3			395-417												10.1016/j.jsmc.2018.04.007	2018	2018-01-01				SLEEP MEDICINE CLINICS	1556-407X
Sample size or proportion of breast cancer patients not available		289	Journal Article	Duregon, Federica; Vendramin, Barbara; Bullo, Valentina; Gobbo, Stefano; Cugusi, Lucia; Di Blasio, Andrea; Neunhaeuser, Daniel; Zaccaria, Marco; Bergamin, Marco; Ermolao, Andrea	2018	Effects of exercise on cancer patients suffering chemotherapy-induced peripheral neuropathy undergoing treatment: A systematic review	0	0								CRITICAL REVIEWS IN ONCOLOGY HEMATOLOGY	121				90-100												10.1016/j.critrevonc.2017.11.002	2018	2018-01-01				CRITICAL REVIEWS IN ONCOLOGY HEMATOLOGY	1040-8428
	irrelevant to the theme	290	Journal Article	Kalter, J; Verdonck-de Leeuw, I M; Sweegers, M G; Aaronson, N K; Jacobsen, P B; Newton, R U; Courneya, K S; Aitken, J F; Armes, J; Arving, C; Boersma, L J; Braamse, A M J; Brandberg, Y; Chambers, S K; Dekker, J; Ell, K; Ferguson, R J; Gielissen, M F M; Glimelius, B; Goedendorp, M M; Graves, K D; Heiney, S P; Horne, R; Hunter, M S; Johansson, B; Kimman, M L; Knoop, H; Meneses, K; Northouse, L L; O…	2018	Effects and moderators of psychosocial interventions on quality of life, and emotional and social function in patients with cancer: An individual patient data meta-analysis of 22 RCTs	0	0								PSYCHO-ONCOLOGY	27	4			1150-1161												10.1002/pon.4648	2018	2018-01-01				PSYCHO-ONCOLOGY	1057-9249
	other interventions or included multiple interventions	291	Journal Article	Zhang, Q; Zhang, L; Yin, R; Fu, T; Chen, H; Shen, B	2018	Effectiveness of telephone-based interventions on health-related quality of life and prognostic outcomes in breast cancer patients and survivors-A meta-analysis	0	0								EUROPEAN JOURNAL OF CANCER CARE	27	1															10.1111/ecc.12632	2018	2018-01-01				EUROPEAN JOURNAL OF CANCER CARE	0961-5423
	irrelevant to the theme	292	Journal Article	Bernard, Paquito; Romain, Ahmed-Jerome; Caudroit, Johan; Chevance, Guillaume; Carayol, Marion; Gourlan, Mathieu; Dancause, Kelsey Needham; Moullec, Gregory	2018	Cognitive Behavior Therapy Combined With Exercise for Adults With Chronic Diseases: Systematic Review and Meta-Analysis	0	0								HEALTH PSYCHOLOGY	37	5			433-450												10.1037/hea0000578	2018	2018-01-01				HEALTH PSYCHOLOGY	0278-6133
	irrelevant to the theme	293	Journal Article	Xing, Lu; Guo, Xiujing; Bai, Lu; Qian, Jiahui; Chen, Jing	2018	Are spiritual interventions beneficial to patients with cancer? A meta-analysis of randomized controlled trials following PRISMA	0	0								MEDICINE	97	35															10.1097/MD.0000000000011948	2018	2018-01-01				MEDICINE	0025-7974
	irrelevant to the theme	294	Journal Article	Oliveira, C; Ramos, J; Nascimento, M; Martins-Branco, D; Gouveia, E; Monteiro, L	2018	Anti-oestrogenic hormone therapy and risk factors for depressive disorder in women with breast carcinoma under adjuvant treatment: A systematic review of the literature	0	0	https://www.embase.com/search/results?subaction=viewrecord&id=L622327366&from=export http://dx.doi.org/10.1007/s00520-018-4193-2							Supportive Care in Cancer	26	2			S232												10.1007/s00520-018-4193-2	2018	2018-01-01				Supportive Care Cancer	1433-7339
Sample size or proportion of breast cancer patients not available		295	Journal Article	Sierla, Robyn; Dylke, Elizabeth Sian; Kilbreath, Sharon	2018	A Systematic Review of the Outcomes Used to Assess Upper Body Lymphedema	0	0								CANCER INVESTIGATION	36	8			458-473												10.1080/07357907.2018.1517362	2018	2018-01-01				CANCER INVESTIGATION	0735-7907
	other interventions or included multiple interventions	296	Journal Article	Ye, Mengfei; Du, Kanghui; Zhou, Jingying; Zhou, Quanqian; Shou, Mengna; Hu, Baiqi; Jiang, Panruo; Dong, Nan; He, Luying; Liang, Shenglin; Yu, Chaoyang; Zhang, Jian; Ding, Zhinan; Liu, Zheng	2018	A meta-analysis of the efficacy of cognitive behavior therapy on quality of life and psychological health of breast cancer survivors and patients	0	0								PSYCHO-ONCOLOGY	27	7			1695-1703												10.1002/pon.4687	2018	2018-01-01				PSYCHO-ONCOLOGY	1057-9249
No mention of adjuvant therapy received by patients		297	Journal Article	Cramer, H; Lauche, R; Klose, P; Lange, S; Langhorst, J; Dobos, G	2017	Yoga for women diagnosed with breast cancer-a systematic review and meta-analysis	0	0	https://www.embase.com/search/results?subaction=viewrecord&id=L619587123&from=export http://dx.doi.org/10.1186/s12906-017-1782-4							BMC Complementary and Alternative Medicine	17																10.1186/s12906-017-1782-4	2017	2017-01-01				BMC Complement. Altern. Med.	1472-6882
	repeatable	298	Journal Article	Cramer, H; Lauche, R; Klose, P; Lange, S; Langhorst, J; Dobos, G J	2017	Yoga for improving health-related quality of life, mental health and cancer-related symptoms in women diagnosed with breast cancer	0	0	https://www.scopus.com/inward/record.uri?eid=2-s2.0-85008152037&doi=10.1002%2f14651858.CD010802.pub2&partnerID=40&md5=26161dfeb35aed1f04878118c049065a							Cochrane Database of Systematic Reviews	2017	1															10.1002/14651858.CD010802.pub2	2017	2017-01-01				Cochrane Database of Systematic Reviews	14651858 (ISSN)	John Wiley and Sons Ltd
		299	Journal Article	Cramer, Holger; Lauche, Romy; Klose, Petra; Lange, Silke; Langhorst, Jost; Dobos, Gustav J	2017	Yoga for improving health-related quality of life, mental health and cancer-related symptoms in women diagnosed with breast cancer	0	0								COCHRANE DATABASE OF SYSTEMATIC REVIEWS		1															10.1002/14651858.CD010802.pub2	2017	2017-01-01				COCHRANE DATABASE OF SYSTEMATIC REVIEWS	1469-493X
No mention of adjuvant therapy received by patients		300	Journal Article	Hunter, Elizabeth G; Gibson, Robert W; Arbesman, Marian; D'Amico, Mariana	2017	Systematic Review of Occupational Therapy and Adult Cancer Rehabilitation: Part 1. Impact of Physical Activity and Symptom Management Interventions	0	0								AMERICAN JOURNAL OF OCCUPATIONAL THERAPY	71	2															10.5014/ajot.2017.023564	2017	2017-01-01				AMERICAN JOURNAL OF OCCUPATIONAL THERAPY	0272-9490
	ineligible literature types	301	Journal Article	Sun, Y; Shigaki, C L; Armer, J M	2017	Return to work among breast cancer survivors: A literature review	0	0	https://www.embase.com/search/results?subaction=viewrecord&id=L613373402&from=export http://dx.doi.org/10.1007/s00520-016-3446-1							Supportive Care in Cancer	25	3			709-718												10.1007/s00520-016-3446-1	2017	2017-01-01				Supportive Care Cancer	1433-7339
	ineligible literature types	302	Journal Article	Husebo, Anne Marie Lunde; Husebo, Tormod Lunde	2017	Quality of Life and Breast Cancer: How Can Mind?Body Exercise Therapies Help? An Overview Study.	0	0								Sports (Basel, Switzerland)	5	4															10.3390/sports5040079	2017	2017-01-01				Sports (Basel, Switzerland)	2075-4663
	repeatable	303	Journal Article	Huseb?, A M L; Huseb?, T L	2017	Quality of life and breast cancer: How can mind–body exercise therapies help? an overview study	0	0	https://www.scopus.com/inward/record.uri?eid=2-s2.0-85064903597&doi=10.3390%2fsports5040079&partnerID=40&md5=d0cb643abcebb993635811b247d117ed							Sports	5	4															10.3390/sports5040079	2017	2017-01-01				Sports	20754663 (ISSN)	MDPI
	irrelevant to the theme	304	Journal Article	Beckwee, David; Leysen, Laurence; Meuwis, Kaipo; Adriaenssens, Nele	2017	Prevalence of aromatase inhibitor-induced arthralgia in breast cancer: a systematic review and meta-analysis	0	0								SUPPORTIVE CARE IN CANCER	25	5			1673-1686												10.1007/s00520-017-3613-z	2017	2017-01-01				SUPPORTIVE CARE IN CANCER	0941-4355
	irrelevant to the theme	305	Journal Article	Syrowatka, A; Motulsky, A; Kurteva, S; Hanley, J A; Dixon, W G; Meguerditchian, A N; Tamblyn, R	2017	Predictors of distress in female breast cancer survivors: a systematic review	0	0	https://www.scopus.com/inward/record.uri?eid=2-s2.0-85019757340&doi=10.1007%2fs10549-017-4290-9&partnerID=40&md5=f9030f797cee8743bba9d8f4074c1021							Breast Cancer Research and Treatment	165	2			229-245												10.1007/s10549-017-4290-9	2017	2017-01-01				Breast Cancer Research and Treatment	01676806 (ISSN)	Springer New York LLC
	irrelevant to the theme	306	Journal Article	Palacios, S; Coronado, P J	2017	New options for menopausal symptoms after 15 years of WHI Study	0	0	https://www.scopus.com/inward/record.uri?eid=2-s2.0-85014703321&doi=10.23736%2fS0026-4784.16.04007-7&partnerID=40&md5=ea53120e139bde023a6cdeb367fba310							Minerva Ginecologica	69	2			160-170												10.23736/S0026-4784.16.04007-7	2017	2017-01-01				Minerva Ginecologica	00264784 (ISSN)	Edizioni Minerva Medica
	irrelevant to the theme	307	Journal Article	Rush, Sarah E; Sharma, Manoj	2017	Mindfulness-Based Stress Reduction as a Stress Management Intervention for Cancer Care: A Systematic Review.	0	0								Journal of evidence-based complementary & alternative medicine	22	2			348-360												10.1177/2156587216661467	2017	2017-01-01				Journal of evidence-based complementary & alternative medicine	2156-5899
No mention of adjuvant therapy received by patients		308	Journal Article	Stefanopoulou, E; Grunfeld, E A	2017	Mind–body interventions for vasomotor symptoms in healthy menopausal women and breast cancer survivors. A systematic review	0	0	https://www.scopus.com/inward/record.uri?eid=2-s2.0-84994850802&doi=10.1080%2f0167482X.2016.1235147&partnerID=40&md5=40ffa349ec4bb79baed822cba861d53f							Journal of Psychosomatic Obstetrics and Gynecology	38	3			210-225												10.1080/0167482X.2016.1235147	2017	2017-01-01				Journal of Psychosomatic Obstetrics and Gynecology	0167482X (ISSN)	Taylor and Francis Ltd
No separate meta-analysis of exercise		309	Journal Article	Roberts, K; Rickett, K; Greer, R; Woodward, N	2017	Management of aromatase inhibitor induced musculoskeletal symptoms in postmenopausal early Breast cancer: A systematic review and meta-analysis	0	0	https://www.scopus.com/inward/record.uri?eid=2-s2.0-85014096214&doi=10.1016%2fj.critrevonc.2017.01.010&partnerID=40&md5=55c234c66b477e067fcde479081c7726							Critical Reviews in Oncology/Hematology	111				66-80												10.1016/j.critrevonc.2017.01.010	2017	2017-01-01				Critical Reviews in Oncology/Hematology	10408428 (ISSN)	Elsevier Ireland Ltd
	irrelevant to the theme	310	Journal Article	Olayide, Agodirin S; Halimat, Akande J; Samuel, Olatoke A; Ganiyu, Rahman A; Soliu, Oguntola A	2017	Level of Awareness and Knowledge of Breast Cancer in Nigeria. A Systematic Review.	0	0								Ethiopian journal of health sciences	27	2			163-174													2017	2017-01-01				Ethiopian journal of health sciences	2413-7170
	repeatable	311	Journal Article	Yang, G S; Kim, H J; Griffith, K A; Zhu, S; Dorsey, S G; Renn, C L	2017	Interventions for the Treatment of Aromatase Inhibitor-Associated Arthralgia in Breast Cancer Survivors: A Systematic Review and Meta-analysis	0	0	https://www.scopus.com/inward/record.uri?eid=2-s2.0-84975506954&doi=10.1097%2fNCC.0000000000000409&partnerID=40&md5=6660cd856e4d1a84f14e9dd395c1b264							Cancer Nursing	40	4			E26-E41												10.1097/NCC.0000000000000409	2017	2017-01-01				Cancer Nursing	0162220X (ISSN)	Lippincott Williams and Wilkins
	other interventions or included multiple interventions	312	Journal Article	Yang, Gee Su; Kim, Hee Jun; Griffith, Kathleen A; Zhu, Shijun; Dorsey, Susan G; Renn, Cynthia L	2017	Interventions for the Treatment of Aromatase Inhibitor-Associated Arthralgia in Breast Cancer Survivors	0	0								CANCER NURSING	40	4			E26-E41												10.1097/NCC.0000000000000409	2017	2017-01-01				CANCER NURSING	0162-220X
	irrelevant to the theme	313	Journal Article	Vermeulen, R F M; Beurden, M; Korse, C M; Kenter, G G	2017	Impact of risk-reducing salpingo-oophorectomy in premenopausal women	0	0	https://www.scopus.com/inward/record.uri?eid=2-s2.0-85019437301&doi=10.1080%2f13697137.2017.1285879&partnerID=40&md5=04c2d6ae449ef581209991847865060c							Climacteric	20	3			212-221												10.1080/13697137.2017.1285879	2017	2017-01-01				Climacteric	13697137 (ISSN)	Taylor and Francis Ltd
	irrelevant to the theme	314	Journal Article	Cheng, KKF; Lim, YTE; Koh, Z M; Tam, WWS	2017	Home‐based multidimensional survivorship programmes for breast cancer survivors	0	0	http://dx.doi.org/10.1002/14651858.CD011152.pub2							Cochrane Database of Systematic Reviews		8															10.1002/14651858.CD011152.pub2	2017	2017-01-01					1465-1858	John Wiley & Sons, Ltd
	irrelevant to the theme	315	Journal Article	Seiler, Annina; Klaas, Vanessa; Troster, Gerhard; Fagundes, Christopher P	2017	eHealth and mHealth interventions in the treatment of fatigued cancer survivors: A systematic review and meta-analysis	0	0								PSYCHO-ONCOLOGY	26	9			1239-1253												10.1002/pon.4489	2017	2017-01-01				PSYCHO-ONCOLOGY	1057-9249
		316	Journal Article	Patsou, E D; Alexias, G D; Anagnostopoulos, F G; Karamouzis, M V	2017	Effects of physical activity on depressive symptoms during breast cancer survivorship: A meta-analysis of randomised control trials	0	0	https://www.scopus.com/inward/record.uri?eid=2-s2.0-85042172642&doi=10.1136%2fesmoopen-2017-000271&partnerID=40&md5=51b8e241d97e9b5f379ec46c06ca048f							ESMO Open	2	5															10.1136/esmoopen-2017-000271	2017	2017-01-01				ESMO Open	20597029 (ISSN)	BMJ Publishing Group
	repeatable	317	Journal Article	Patsou, Efrossini D; Alexias, Georgios D; Anagnostopoulos, Fotios G; Karamouzis, Michalis V	2017	Effects of physical activity on depressive symptoms during breast cancer survivorship: a meta-analysis of randomised control trials	0	0								ESMO OPEN	2	5															10.1136/esmoopen-2017-000271	2017	2017-01-01				ESMO OPEN	2059-7029
	other interventions or included multiple interventions	318	Journal Article	Zhang, Meiyun; Huang, Lihua; Feng, Zhixian; Shao, Lewen; Chen, Lixia	2017	Effects of cognitive behavioral therapy on quality of life and stress for breast cancer survivors: a meta-analysis	0	0								MINERVA MEDICA	108	1			84-+												10.23736/S0026-4806.16.04528-6	2017	2017-01-01				MINERVA MEDICA	0026-4806
	irrelevant to the theme	319	Journal Article	Xiang, Yu; Lu, Liming; Chen, Xiankun; Wen, Zehuai	2017	Does Tai Chi relieve fatigue? A systematic review and meta-analysis of randomized controlled trials	0	0								PLOS ONE	12	4															10.1371/journal.pone.0174872	2017	2017-01-01				PLOS ONE	1932-6203
	repeatable	320	Journal Article	Pan, Y; Yang, K; Wang, Y; Zhang, L; Liang, H	2017	Could yoga practice improve treatment-related side effects and quality of life for women with breast cancer? A systematic review and meta-analysis	0	0	https://www.scopus.com/inward/record.uri?eid=2-s2.0-84920774714&doi=10.1111%2fajco.12329&partnerID=40&md5=2828592c85c014b941e0e9c3d3d73561							Asia-Pacific Journal of Clinical Oncology	13	2			e79-e95												10.1111/ajco.12329	2017	2017-01-01				Asia-Pacific Journal of Clinical Oncology	17437555 (ISSN)	Blackwell Publishing Ltd
		321	Journal Article	Pan, Yuanqing; Yang, Kehu; Wang, Yuliang; Zhang, Laiping; Liang, Haiqing	2017	Could yoga practice improve treatment-related side effects and quality of life for women with breast cancer? A systematic review and meta-analysis	0	0								ASIA-PACIFIC JOURNAL OF CLINICAL ONCOLOGY	13	2			E79-E95												10.1111/ajco.12329	2017	2017-01-01				ASIA-PACIFIC JOURNAL OF CLINICAL ONCOLOGY	1743-7555
	irrelevant to the theme	322	Journal Article	Nowe, E; Stoebel-Richter, Y; Sender, A; Leuteritz, K; Friedrich, M; Geue, K	2017	Cancer-related fatigue in adolescents and young adults: A systematic review of the literature	0	0								CRITICAL REVIEWS IN ONCOLOGY HEMATOLOGY	118				63-69												10.1016/j.critrevonc.2017.08.004	2017	2017-01-01				CRITICAL REVIEWS IN ONCOLOGY HEMATOLOGY	1040-8428
	irrelevant to the theme	323	Journal Article	Dowling, Maura; McDonagh, Bernadette; Meade, Elizabeth	2017	Arthralgia in Breast Cancer Survivors: An Integrative Review of Endocrine Therapy	0	0								ONCOLOGY NURSING FORUM	44	3			337-349												10.1188/17.337-349	2017	2017-01-01				ONCOLOGY NURSING FORUM	0190-535X
	irrelevant to the theme	324	Journal Article	Ruddy, K J; Stan, D L; Bhagra, A; Jurisson, M; Cheville, A L	2017	Alternative Exercise Traditions in Cancer Rehabilitation	0	0	https://www.scopus.com/inward/record.uri?eid=2-s2.0-84998817139&doi=10.1016%2fj.pmr.2016.08.002&partnerID=40&md5=c4955de1d73f8773a5a58c43b238630e							Physical Medicine and Rehabilitation Clinics of North America	28	1			181-192												10.1016/j.pmr.2016.08.002	2017	2017-01-01				Physical Medicine and Rehabilitation Clinics of North America	10479651 (ISSN)	W.B. Saunders
	repeatable	325	Journal Article	Ruddy, Kathryn J; Stan, Daniela L; Bhagra, Anjali; Jurisson, Mary; Cheville, Andrea L	2017	Alternative Exercise Traditions in Cancer Rehabilitation	0	0								PHYSICAL MEDICINE AND REHABILITATION CLINICS OF NORTH AMERICA	28	1			181-+												10.1016/j.pmr.2016.08.002	2017	2017-01-01				PHYSICAL MEDICINE AND REHABILITATION CLINICS OF NORTH AMERICA	1047-9651
	irrelevant to the theme	326	Journal Article	Arnaboldi, P; Riva, S; Crico, C; Pravettoni, G	2017	A systematic literature review exploring the prevalence of post-traumatic stress disorder and the role played by stress and traumatic stress in breast cancer diagnosis and trajectory	0	0	https://www.embase.com/search/results?subaction=viewrecord&id=L617294186&from=export http://dx.doi.org/10.2147/BCTT.S111101							Breast Cancer: Targets and Therapy	9				473-485												10.2147/BCTT.S111101	2017	2017-01-01				Breast Cancer: Target Ther.	1179-1314
	repeatable	327	Journal Article	Post, K E; Flanagan, J	2016	Web based survivorship interventions for women with breast cancer: An integrative review	0	0	https://www.scopus.com/inward/record.uri?eid=2-s2.0-84993971853&doi=10.1016%2fj.ejon.2016.10.004&partnerID=40&md5=29f1de261e07f2f4203e4dec3eee88ed							European Journal of Oncology Nursing	25				90-99												10.1016/j.ejon.2016.10.004	2016	2016-01-01				European Journal of Oncology Nursing	14623889 (ISSN)	Churchill Livingstone
	other interventions or included multiple interventions	328	Journal Article	Post, Kathryn E; Flanagan, Jane	2016	Web based survivorship interventions for women with breast cancer: An integrative review	0	0								EUROPEAN JOURNAL OF ONCOLOGY NURSING	25				90-99												10.1016/j.ejon.2016.10.004	2016	2016-01-01				EUROPEAN JOURNAL OF ONCOLOGY NURSING	1462-3889
	irrelevant to the theme	329	Journal Article	Jesse, M	2016	THE VALUE OF THE PREOPERATIVE SCREENING PROCESS IN PATIENTS WITH BREAST CANCER	0	0	https://www.embase.com/search/results?subaction=viewrecord&id=L641940969&from=export http://dx.doi.org/10.1097/01.REO.0000000000000041							Rehabilitation Oncology	34	4			E13												10.1097/01.REO.0000000000000041	2016	2016-01-01				Rehabil. Oncol.	2381-2427
	irrelevant to the theme	330	Journal Article	Dekker, J; Prins, J; Jassim, G; Bourke, L; Boinon, D; Aaronson, N	2016	The evidence base for psychosocial interventions in oncology-the way forward	0	0	https://www.embase.com/search/results?subaction=viewrecord&id=L612931067&from=export http://dx.doi.org/10.1002/pon.4272							Psycho-Oncology	25				18-19												10.1002/pon.4272	2016	2016-01-01				Psycho-Oncology	1057-9249
	irrelevant to the theme	331	Journal Article	Zikos, E; Coens, C; Quinten, C; Ediebah, D E; Martinelli, F; Ghislain, I; King, M T; Gotay, C; Ringash, J; Velikova, G; Reeve, B B; Greimel, E; Cleeland, C S; Flechtner, H; Taphoorn, M J B; Weis, J; Schmucker-Von Koch, J; Sprangers, M A G; Bottomley, A	2016	The Added Value of Analyzing Pooled Health-Related Quality of Life Data: A Review of the EORTC PROBE Initiative	0	0	https://www.scopus.com/inward/record.uri?eid=2-s2.0-84968861011&doi=10.1093%2fjnci%2fdjv391&partnerID=40&md5=f2ae6b391e4f36e626ea35fdab9dea6e							Journal of the National Cancer Institute	108	5															10.1093/jnci/djv391	2016	2016-01-01				Journal of the National Cancer Institute	00278874 (ISSN)	Oxford University Press
	irrelevant to the theme	332	Journal Article	Estap¨¦, T	2016	Talking about prostate cancer	0	0	https://www.embase.com/search/results?subaction=viewrecord&id=L612931239&from=export http://dx.doi.org/10.1002/pon.4272							Psycho-Oncology	25				128-130												10.1002/pon.4272	2016	2016-01-01				Psycho-Oncology	1057-9249
	irrelevant to the theme	333	Journal Article	Sodergren, S C; Copson, E; White, A; Efficace, F; Sprangers, M; Fitzsimmons, D; Bottomley, A; Johnson, C D	2016	Systematic Review of the Side Effects Associated With Anti-HER2-Targeted Therapies Used in the Treatment of Breast Cancer, on Behalf of the EORTC Quality of Life Group	0	0	https://www.scopus.com/inward/record.uri?eid=2-s2.0-84949945164&doi=10.1007%2fs11523-015-0409-2&partnerID=40&md5=fc8105b9f37e0059f1477791a005b059							Targeted Oncology	11	3			277-292												10.1007/s11523-015-0409-2	2016	2016-01-01				Targeted Oncology	17762596 (ISSN)	Springer-Verlag France
Sample size or proportion of breast cancer patients not available		334	Journal Article	Singh, Ben; Disipio, Tracey; Peake, Jonathan; Hayes, Sandra C	2016	Systematic Review and Meta-Analysis of the Effects of Exercise for Those With Cancer-Related Lymphedema	0	0								ARCHIVES OF PHYSICAL MEDICINE AND REHABILITATION	97	2			302-315												10.1016/j.apmr.2015.09.012	2016	2016-01-01				ARCHIVES OF PHYSICAL MEDICINE AND REHABILITATION	0003-9993
	irrelevant to the theme	335	Journal Article	Knoop, H	2016	Severe fatigue in cancer survivors: From screening, prevalence and risk factors to evidence-based interventions	0	0	https://www.embase.com/search/results?subaction=viewrecord&id=L612931386&from=export http://dx.doi.org/10.1002/pon.4272							Psycho-Oncology	25				67-68												10.1002/pon.4272	2016	2016-01-01				Psycho-Oncology	1057-9249
	irrelevant to the theme	336	Journal Article	Bhatnagar, S	2016	Role of cam in reducing pain and symptoms in cancer patients	0	0	https://www.embase.com/search/results?subaction=viewrecord&id=L616579170&from=export http://dx.doi.org/10.1007/s00520-016-3209-z							Supportive Care in Cancer	24	1			S29-S30												10.1007/s00520-016-3209-z	2016	2016-01-01				Supportive Care Cancer	1433-7339
	irrelevant to the theme	337	Journal Article	Jesse, M W	2016	Physical therapy treatment of axillary web syndrome: A literature review	0	0	https://www.scopus.com/inward/record.uri?eid=2-s2.0-85012081884&doi=10.1615%2fCritRevPhysRehabilMed.2016018196&partnerID=40&md5=76288538cba6337504bf2667af8d465b							Critical Reviews in Physical and Rehabilitation Medicine	28	1-2			121-133												10.1615/CritRevPhysRehabilMed.2016018196	2016	2016-01-01				Critical Reviews in Physical and Rehabilitation Medicine	08962960 (ISSN)	Begell House Inc.
	irrelevant to the theme	338	Journal Article	Jenkins, V; Fallowfield, L; Jenkins, V A; Fallowfield, L J	2016	No man's land: information needs and resources of men with metastatic castrate resistant prostate cancer.	0	0	https://search.ebscohost.com/login.aspx?direct=true&db=rzh&AN=118247883&lang=zh-cn&site=ehost-live					, <Blank>		Supportive Care in Cancer	24	11		118247883	4471-4473												10.1007/s00520-016-3358-0	2016/11//	2016-11-01				Supportive Care in Cancer	0941-4355	Springer Nature
	irrelevant to the theme	339	Journal Article	Roila, F; Fumi, G; Fatigoni, S	2016	Management of fatigue following breast cancer treatment	0	0	https://www.scopus.com/inward/record.uri?eid=2-s2.0-85015881784&doi=10.2217%2fbmt-2016-0004&partnerID=40&md5=1b274d34af7258a6137399d478754689							Breast Cancer Management	5	2			79-87												10.2217/bmt-2016-0004	2016	2016-01-01				Breast Cancer Management	17581923 (ISSN)	Future Medicine Ltd.
	irrelevant to the theme	340	Journal Article	Roberts, K; Rickett, K; Woodward, N E	2016	Management of aromatase inhibitor-associated musculoskeletal symptoms: A systematic review	0	0	https://www.embase.com/search/results?subaction=viewrecord&id=L72232182&from=export							Journal of Clinical Oncology	34	3																2016	2016-01-01				J. Clin. Oncol.	0732-183X
	irrelevant to the theme	341	Journal Article	Boing, L; De Azevedo Guimar?es, A C; Reis, N M; Ribovski, M	2016	Life Physical activity after breast cancer diagnosis: Systematic review	0	0	https://www.scopus.com/inward/record.uri?eid=2-s2.0-84991293710&doi=10.6063%2fmotricidade.7674&partnerID=40&md5=90800221d966d5d2098c7f166f2d9d02							Motricidade	12	2			155-166												10.6063/motricidade.7674	2016	2016-01-01				Motricidade	1646107X (ISSN)	Edicoes Desafio Singular
	irrelevant to the theme	342	Journal Article	Candy, Bridget; Jones, Louise; Vickerstaff, Victoria; Tookman, Adrian; King, Michael	2016	Interventions for sexual dysfunction following treatments for cancer in women	0	0								COCHRANE DATABASE OF SYSTEMATIC REVIEWS		2															10.1002/14651858.CD005540.pub3	2016	2016-01-01				COCHRANE DATABASE OF SYSTEMATIC REVIEWS	1469-493X
	irrelevant to the theme	343	Journal Article	Johns, C; Seav, S M; Dominick, S A; Gorman, J R; Li, H; Natarajan, L; Mao, J J; Irene Su, H	2016	Informing hot flash treatment decisions for breast cancer survivors: a systematic review of randomized trials comparing active interventions	0	0	https://www.scopus.com/inward/record.uri?eid=2-s2.0-84961584064&doi=10.1007%2fs10549-016-3765-4&partnerID=40&md5=d96ae6358b732d1575a536f7f3c658e0							Breast Cancer Research and Treatment	156	3			415-426												10.1007/s10549-016-3765-4	2016	2016-01-01				Breast Cancer Research and Treatment	01676806 (ISSN)	Springer New York LLC
	irrelevant to the theme	344	Journal Article	Hill, D Ashley; Crider, Mark; Hill, Susan R	2016	Hormone Therapy and Other Treatments for Symptoms of Menopause	0	0								AMERICAN FAMILY PHYSICIAN	94	11			884-889													2016	2016-01-01				AMERICAN FAMILY PHYSICIAN	0002-838X
	repeatable	345	Journal Article	Ashley Hill, D; Crider, M; Hill, S R	2016	Hormone therapy and other treatments for symptoms of menopause	0	0	https://www.scopus.com/inward/record.uri?eid=2-s2.0-85002180315&partnerID=40&md5=afdc83285598ffbc188923e2a8517bd0							American Family Physician	94	11			884-889													2016	2016-01-01				American Family Physician	0002838X (ISSN)	American Academy of Family Physicians
	irrelevant to the theme	346	Journal Article	Samuel, S; Veluswamy, S; Maiya, A; Fernandes, D; McNeely, M	2016	Exercise-based rehabilitation interventions for cancer survivors in India: A systematic review	0	0	https://www.embase.com/search/results?subaction=viewrecord&id=L616579398&from=export http://dx.doi.org/10.1007/s00520-016-3209-z							Supportive Care in Cancer	24	1			S216												10.1007/s00520-016-3209-z	2016	2016-01-01				Supportive Care Cancer	1433-7339
	irrelevant to the theme	347	Journal Article	Teleni, Laisa; Chan, Raymond J; Chan, Alexandre; Isenring, Elisabeth A; Vela, Ian; Inder, Warrick J; McCarthy, Alexandra L	2016	Exercise improves quality of life in androgen deprivation therapy-treated prostate cancer: systematic review of randomised controlled trials	0	0								ENDOCRINE-RELATED CANCER	23	2			101-112												10.1530/ERC-15-0456	2016	2016-01-01				ENDOCRINE-RELATED CANCER	1351-0088
		348	Journal Article	Furmaniak, A C; Menig, M; Markes, M H	2016	Exercise for women receiving adjuvant therapy for breast cancer	0	0	http://dx.doi.org/10.1002/14651858.CD005001.pub3							Cochrane Database of Systematic Reviews		9															10.1002/14651858.CD005001.pub3	2016	2016-01-01					1465-1858	John Wiley & Sons, Ltd
	irrelevant to the theme	349	Journal Article	Kvam, Siri; Kleppe, Catrine Lykkedrang; Nordhus, Inger Hilde; Hovland, Anders	2016	Exercise as a treatment for depression: A meta-analysis	0	0								JOURNAL OF AFFECTIVE DISORDERS	202				67-86												10.1016/j.jad.2016.03.063	2016	2016-01-01				JOURNAL OF AFFECTIVE DISORDERS	0165-0327
		350	Journal Article	van Vulpen, Jonna K; Peeters, Petra H M; Velthuis, Miranda J; van der Wall, Elsken; May, Anne M	2016	Effects of physical exercise during adjuvant breast cancer treatment on physical and psychosocial dimensions of cancer-related fatigue: A meta-analysis	0	0								MATURITAS	85				104-111												10.1016/j.maturitas.2015.12.007	2016	2016-01-01				MATURITAS	0378-5122
No mention of adjuvant therapy received by patients		351	Journal Article	Zhu, G; Zhang, X; Wang, Y; Xiong, H; Zhao, Y; Sun, F	2016	Effects of exercise intervention in breast cancer survivors: A meta-analysis of 33 randomized controlled trails	0	0	https://www.scopus.com/inward/record.uri?eid=2-s2.0-84964555819&doi=10.2147%2fOTT.S97864&partnerID=40&md5=5bd0297631b8160756a121cdc8f303e0							OncoTargets and Therapy	9				2153-2168												10.2147/OTT.S97864	2016	2016-01-01				OncoTargets and Therapy	11786930 (ISSN)	Dove Medical Press Ltd.
	repeatable	352	Journal Article	Zhu, Guoqing; Zhang, Xiao; Wang, Yulan; Xiong, Huizi; Zhao, Yinghui; Sun, Fenyong	2016	Effects of exercise intervention in breast cancer survivors: a meta-analysis of 33 randomized controlled trails	0	0								ONCOTARGETS AND THERAPY	9				2153-2168												10.2147/OTT.S97864	2016	2016-01-01				ONCOTARGETS AND THERAPY	1178-6930
Sample size or proportion of breast cancer patients not available		353	Journal Article	Tian, L; Lu, H J; Lin, L; Hu, Y	2016	Effects of aerobic exercise on cancer-related fatigue: a meta-analysis of randomized controlled trials	0	0	https://www.scopus.com/inward/record.uri?eid=2-s2.0-84952872958&doi=10.1007%2fs00520-015-2953-9&partnerID=40&md5=2e3129ea6218d5dc895668f44ff1e448							Supportive Care in Cancer	24	2			969-983												10.1007/s00520-015-2953-9	2016	2016-01-01				Supportive Care in Cancer	09414355 (ISSN)	Springer Verlag
	repeatable	354	Journal Article	Tao, W W; Jiang, H; Tao, X M; Jiang, P; Sha, L Y; Sun, X C	2016	Effects of Acupuncture, Tuina, Tai Chi, Qigong, and Traditional Chinese Medicine Five-Element Music Therapy on Symptom Management and Quality of Life for Cancer Patients: A Meta-Analysis	0	0	https://www.embase.com/search/results?subaction=viewrecord&id=L609130529&from=export http://dx.doi.org/10.1016/j.jpainsymman.2015.11.027							Journal of Pain and Symptom Management	51	4			728-747												10.1016/j.jpainsymman.2015.11.027	2016	2016-01-01				J. Pain Symptom Manage.	1873-6513
Sample size or proportion of breast cancer patients not available		355	Journal Article	Tao, Wei-Wei; Jiang, Hua; Tao, Xiao-Mei; Jiang, Ping; Sha, Li-Yan; Sun, Xian-Ce	2016	Effects of acupuncture, Tuina, Tai Chi, Qigong, and Traditional Chinese Medicine Five-Element Music Therapy on symptom management and quality of life for cancer patients: A meta-analysis	0	0	https://search.ebscohost.com/login.aspx?direct=true&db=psyh&AN=2016-18481-014&lang=zh-cn&site=ehost-live dywx.2009@163.com taoweiwei2003@163.com							Journal of Pain and Symptom Management	51	4		2016-18481-014	728-747												10.1016/j.jpainsymman.2015.11.027	2016/04//	2016-04-01				Journal of Pain and Symptom Management	0885-3924	Elsevier Science
	without symptom outcomes	356	Journal Article	Srivastava, J; Shukla, H; Kaushik, S; Tewari, M	2016	Effect of yoga on the post chemotherapy cognitive impairment in breast cancer patients: A systematic review	0	0	https://www.embase.com/search/results?subaction=viewrecord&id=L72278173&from=export http://dx.doi.org/10.1002/pon.4082							Psycho-Oncology	25				85												10.1002/pon.4082	2016	2016-01-01				Psycho-Oncology	1057-9249
	irrelevant to the theme	357	Journal Article	Schumann, Dania; Anheyer, Dennis; Lauche, Romy; Dobos, Gustav; Langhorst, Jost; Cramer, Holger	2016	Effect of Yoga in the Therapy of Irritable Bowel Syndrome: A Systematic Review	0	0								CLINICAL GASTROENTEROLOGY AND HEPATOLOGY	14	12			1720-1731												10.1016/j.cgh.2016.04.026	2016	2016-01-01				CLINICAL GASTROENTEROLOGY AND HEPATOLOGY	1542-3565
	irrelevant to the theme	358	Journal Article	Klafke, N; Mahler, C; von Hagens, C; Blaser, G; Bentner, M; Joos, S	2016	Developing and implementing a complex Complementary and Alternative (CAM) nursing intervention for breast and gynecologic cancer patients undergoing chemotherapy—report from the CONGO (complementary nursing in gynecologic oncology) study	0	0	https://www.scopus.com/inward/record.uri?eid=2-s2.0-84948992943&doi=10.1007%2fs00520-015-3038-5&partnerID=40&md5=c30f68d62682d09cc6972d3f6884b179							Supportive Care in Cancer	24	5			2341-2350												10.1007/s00520-015-3038-5	2016	2016-01-01				Supportive Care in Cancer	09414355 (ISSN)	Springer Verlag
Sample size or proportion of breast cancer patients not available		359	Journal Article	Ma, H L; Tan, J Y; Yang, L; Huang, T; Liao, Q J	2016	Current evidence on traditional Chinese exercises for cancer-related fatigue: a quantitative synthesis of randomized controlled trials	0	0	https://www.scopus.com/inward/record.uri?eid=2-s2.0-84977670860&doi=10.1016%2fj.eujim.2016.05.007&partnerID=40&md5=c2ca8247fff2d5d8ff82941884244d20							European Journal of Integrative Medicine	8	5			707-714												10.1016/j.eujim.2016.05.007	2016	2016-01-01				European Journal of Integrative Medicine	18763820 (ISSN)	Elsevier GmbH
	irrelevant to the theme	360	Journal Article	Ravindran, A V; Balneaves, L G; Faulkner, G; Ortiz, A; McIntosh, D; Morehouse, R L; Ravindran, L; Yatham, L N; Kennedy, S H; Lam, R W; MacQueen, G M; Milev, R V; Parikh, S V	2016	Canadian Network for Mood and Anxiety Treatments (CANMAT) 2016 clinical guidelines for the management of adults with major depressive disorder: Section 5. Complementary and Alternative Medicine Treatments	0	0	https://www.scopus.com/inward/record.uri?eid=2-s2.0-84986889079&doi=10.1177%2f0706743716660290&partnerID=40&md5=c16b3a82612f135524e5ea3631c664f0							Canadian Journal of Psychiatry	61	9			576-587												10.1177/0706743716660290	2016	2016-01-01				Canadian Journal of Psychiatry	07067437 (ISSN)	SAGE Publications Inc.
	irrelevant to the theme	361	Journal Article	Body, J J; Terpos, E; Tombal, B; Hadji, P; Arif, A; Young, A; Aapro, M; Coleman, R	2016	Bone health in the elderly cancer patient: A SIOG position paper	0	0	https://www.scopus.com/inward/record.uri?eid=2-s2.0-84995743543&doi=10.1016%2fj.ctrv.2016.10.004&partnerID=40&md5=9b5180de84a13ac0e0214e19d76b7b74							Cancer Treatment Reviews	51				46-53												10.1016/j.ctrv.2016.10.004	2016	2016-01-01				Cancer Treatment Reviews	03057372 (ISSN)	W.B. Saunders Ltd
	irrelevant to the theme	362	Journal Article	Boing, Leonessa; de Azevedo Guimar?es, Adriana Coutinho; Reis, Nycolle Martins; Ribovski, Marina	2016	Atividade f¨ªsica ap¨®s o diagn¨®stico do cancer de mama: Revis?o sistem¨¢tica = Life Physical activity after breast cancer diagnosis: Systematic review	0	0	https://search.ebscohost.com/login.aspx?direct=true&db=psyh&AN=2016-51781-017&lang=zh-cn&site=ehost-live leonessaboing@gmail.com							Motricidade	12	2		2016-51781-017	155-166												10.6063/motricidade.7674	2016/04//Apr-Jun, 2016	2016-04-20				Motricidade	1646-107X	Edi??es Desafio Singular
	irrelevant to the theme	363	Journal Article	Garrido-Torres, N; Fernandez, S; Rodr¨ªguez, A; Reina, M; Prieto, I; Viedma, A S; Gonz¨¢lez, C; Hernandez, L	2016	Antipsychotics and women: Yes, prolactin is important	0	0	https://www.embase.com/search/results?subaction=viewrecord&id=L72292325&from=export http://dx.doi.org/10.1016/j.eurpsy.2016.01.2331							European Psychiatry	33				S622												10.1016/j.eurpsy.2016.01.2331	2016	2016-01-01				Eur. Psychiatry	1778-3585
	irrelevant to the theme	364	Journal Article	Runowicz, Carolyn D; Leach, Corinne R; Henry, N Lynn; Henry, Karen S; Mackey, Heather T; Cowens-Alvarado, Rebecca L; Cannady, Rachel S; Pratt-Chapman, Mandi L; Edge, Stephen B; Jacobs, Linda A; Hurria, Arti; Marks, Lawrence B; LaMonte, Samuel J; Warner, Ellen; Lyman, Gary H; Ganz, Patricia A	2016	American Cancer Society/American Society of Clinical Oncology Breast Cancer Survivorship Care Guideline	0	0								JOURNAL OF CLINICAL ONCOLOGY	34	6			611-+												10.1200/JCO.2015.64.3809	2016	2016-01-01				JOURNAL OF CLINICAL ONCOLOGY	0732-183X
	irrelevant to the theme	365	Journal Article	Lee, P L T; Tam, K W; Yeh, M L; Wu, W W	2016	Acupoint stimulation, massage therapy and expressive writing for breast cancer: A systematic review and meta-analysis of randomized controlled trials	0	0	https://www.embase.com/search/results?subaction=viewrecord&id=L611126131&from=export http://dx.doi.org/10.1016/j.ctim.2016.06.003							Complementary Therapies in Medicine	27				87-101												10.1016/j.ctim.2016.06.003	2016	2016-01-01				Complement. Ther. Med.	1873-6963
	irrelevant to the theme	366	Journal Article		2016	Abstracts of the British Psychosocial Oncology Society 2016 Annual Conference	0	0	https://www.embase.com/search/results?subaction=viewrecord&id=L614322892&from=export							Psycho-Oncology	25																	2016	2016-01-01				Psycho-Oncology	1099-1611
	repeatable	367	Journal Article	Sharma, M; Lingam, V C; Nahar, V K	2016	A systematic review of yoga interventions as integrative treatment in breast cancer	0	0	https://www.scopus.com/inward/record.uri?eid=2-s2.0-84988344393&doi=10.1007%2fs00432-016-2269-2&partnerID=40&md5=9114eb7362f48a469020accae1c47645							Journal of Cancer Research and Clinical Oncology	142	12			2523-2540												10.1007/s00432-016-2269-2	2016	2016-01-01				Journal of Cancer Research and Clinical Oncology	01715216 (ISSN)	Springer Verlag
No mention of adjuvant therapy received by patients		368	Journal Article	Sharma, Manoj; Lingam, Vimala Charitha; Nahar, Vinayak K	2016	A systematic review of yoga interventions as integrative treatment in breast cancer	0	0								JOURNAL OF CANCER RESEARCH AND CLINICAL ONCOLOGY	142	12			2523-2540												10.1007/s00432-016-2269-2	2016	2016-01-01				JOURNAL OF CANCER RESEARCH AND CLINICAL ONCOLOGY	0171-5216
	irrelevant to the theme	369	Journal Article	Spencer, Jennifer C; Wheeler, Stephanie B	2016	A systematic review of Motivational Interviewing interventions in cancer patients and survivors	0	0								PATIENT EDUCATION AND COUNSELING	99	7			1099-1105												10.1016/j.pec.2016.02.003	2016	2016-01-01				PATIENT EDUCATION AND COUNSELING	0738-3991
	unavailable	370	Journal Article	Boing, Leonessa; Guimar?es, Adriana Coutinho De Azevedo; Reis, Nycolle Martins; Ribovski, Marina	2016		0	0								Motricidade	12	2			155-166												10.6063/motricidade.7674	2016	2016-01-01				Motricidade	1646-107X
	irrelevant to the theme	371	Generic	Bluethmann, Shirley M	2015	Widening the path to prevention: Health promotion, behavior change and intervention opportunities in cancer survivorship	0	0	https://search.ebscohost.com/login.aspx?direct=true&db=psyh&AN=2015-99180-152&lang=zh-cn&site=ehost-live						ProQuest Information & Learning	Dissertation Abstracts International: Section B: The Sciences and Engineering	76	3-B(E)		2015-99180-152														2015///	2015-01-01					0419-4217
	irrelevant to the theme	372	Journal Article	Koopman, F S; Beelen, A; Gilhus, N E; de Visser, M; Nollet, F	2015	Treatment for postpolio syndrome	0	0	https://www.scopus.com/inward/record.uri?eid=2-s2.0-84945363685&doi=10.1002%2f14651858.CD007818.pub3&partnerID=40&md5=fe8c0c4b623112c58e33a67c4cce2ab1							Cochrane Database of Systematic Reviews	2015	5															10.1002/14651858.CD007818.pub3	2015	2015-01-01				Cochrane Database of Systematic Reviews	1469493X (ISSN)	John Wiley and Sons Ltd
	irrelevant to the theme	373	Journal Article	Minton, O; Jo, F; Jane, M	2015	The role of behavioural modification and exercise in the management of cancer-related fatigue to reduce its impact during and after cancer treatment	0	0	https://www.scopus.com/inward/record.uri?eid=2-s2.0-84928787425&doi=10.3109%2f0284186X.2014.996660&partnerID=40&md5=447fe89529162ca51f904b24cd15b854							Acta Oncologica	54	5			581-586												10.3109/0284186X.2014.996660	2015	2015-01-01				Acta Oncologica	0284186X (ISSN)	Informa Healthcare
	irrelevant to the theme	374	Journal Article	Archer, S; Buxton, S; Sheffield, D	2015	The effect of creative psychological interventions on psychological outcomes for adult cancer patients: a systematic review of randomised controlled trials	0	0								PSYCHO-ONCOLOGY	24	1			1-10												10.1002/pon.3607	2015	2015-01-01				PSYCHO-ONCOLOGY	1057-9249
	ineligible literature types	375	Journal Article	Hammer, M J; Ercolano, E A; Wright, F; Dickson, V V; Chyun, D; Melkus, G D	2015	Self-management for adult patients with cancer an integrative review: An integrative review	0	0	https://www.scopus.com/inward/record.uri?eid=2-s2.0-84924230662&doi=10.1097%2fNCC.0000000000000122&partnerID=40&md5=1eb167cc7ede6a6476ed7d5cbee4758e							Cancer Nursing	38	2			E10-E26												10.1097/NCC.0000000000000122	2015	2015-01-01				Cancer Nursing	0162220X (ISSN)	Lippincott Williams and Wilkins
	irrelevant to the theme	376	Journal Article	Bouillet, T; Bigard, X; Brami, C; Chouahnia, K; Copel, L; Dauchy, S; Delcambre, C; Descotes, J M; Joly, F; Lepeu, G; Marre, A; Scotte, F; Spano, J P; Vanlemmens, L; Zelek, L	2015	Role of physical activity and sport in oncology: Scientific commission of the National Federation Sport and Cancer CAMI	0	0	https://www.scopus.com/inward/record.uri?eid=2-s2.0-84926105227&doi=10.1016%2fj.critrevonc.2014.12.012&partnerID=40&md5=132f1b6073e7dac16dcf347d6cf94288							Critical Reviews in Oncology/Hematology	94	1			74-86												10.1016/j.critrevonc.2014.12.012	2015	2015-01-01				Critical Reviews in Oncology/Hematology	10408428 (ISSN)	Elsevier Ireland Ltd
	irrelevant to the theme	377	Journal Article	Finnane, Anna; Janda, Monika; Hayes, Sandra C	2015	Review of the Evidence of Lymphedema Treatment Effect	0	0								AMERICAN JOURNAL OF PHYSICAL MEDICINE & REHABILITATION	94	6			483-498												10.1097/PHM.0000000000000246	2015	2015-01-01				AMERICAN JOURNAL OF PHYSICAL MEDICINE & REHABILITATION	0894-9115
	irrelevant to the theme	378	Journal Article	Fu, M R; Deng, J; Armer, J M	2015	Putting evidence into practice: Cancer-related lymphedema evolving evidence for treatment and management from 2009–2014	0	0	https://www.scopus.com/inward/record.uri?eid=2-s2.0-84923827094&doi=10.1188%2f14.cjon.s3.68-79&partnerID=40&md5=b3c44b844e77b2f8a1099ea436bf4308							Clinical Journal of Oncology Nursing	18	6			68-79												10.1188/14.cjon.s3.68-79	2015	2015-01-01				Clinical Journal of Oncology Nursing	10921095 (ISSN)	Oncology Nursing Society
	irrelevant to the theme	379	Journal Article	Tsimopoulou, I; Pasquali, S; Howard, R; Desai, A; Gourevitch, D; Tolosa, I; Vohra, R	2015	Psychological Prehabilitation Before Cancer Surgery: A Systematic Review	0	0	https://www.scopus.com/inward/record.uri?eid=2-s2.0-84947086929&doi=10.1245%2fs10434-015-4550-z&partnerID=40&md5=31341176a3a2f0dd251da489e687e477							Annals of Surgical Oncology	22	13			4117-4123												10.1245/s10434-015-4550-z	2015	2015-01-01				Annals of Surgical Oncology	10689265 (ISSN)	Springer New York LLC
	repeatable	380	Journal Article	Tsimopoulou, Ioanna; Pasquali, Sandro; Howard, Ruth; Desai, Anant; Gourevitch, David; Tolosa, Inigo; Vohra, Ravinder	2015	Psychological Prehabilitation Before Cancer Surgery: A Systematic Review	0	0								ANNALS OF SURGICAL ONCOLOGY	22	13			4117-4123												10.1245/s10434-015-4550-z	2015	2015-01-01				ANNALS OF SURGICAL ONCOLOGY	1068-9265
	repeatable	381	Journal Article	Loh, Siew Yim; Musa, Aisya Nadia	2015	Methods to improve rehabilitation of patients following breast cancer surgery: a review of systematic reviews.	0	0								Breast cancer (Dove Medical Press)	7				81-98												10.2147/BCTT.S47012	2015	2015-01-01				Breast cancer (Dove Medical Press)	1179-1314
	ineligible literature types	382	Journal Article	Loh, S Y; Musa, A N	2015	Methods to improve rehabilitation of patients following breast cancer surgery: A review of systematic reviews	0	0	https://www.scopus.com/inward/record.uri?eid=2-s2.0-84930940356&doi=10.2147%2fBCTT.S47012&partnerID=40&md5=28e94e9c24776cf1a1ee654cc2d97033							Breast Cancer: Targets and Therapy	7				81-98												10.2147/BCTT.S47012	2015	2015-01-01				Breast Cancer: Targets and Therapy	11791314 (ISSN)	Dove Medical Press Ltd.
	other interventions or included multiple interventions	383	Journal Article	Ezzo, J; Manheimer, E; Mcneely, M L; Howell, D M; Weiss, R; Johansson, K I; Bao, T; Bily, L; Tuppo, C M; Williams, A F; Karadibak, D	2015	Manual lymphatic drainage for lymphedema following breast cancer treatment	0	0	https://www.scopus.com/inward/record.uri?eid=2-s2.0-84964697133&doi=10.1002%2f14651858.CD003475.pub2&partnerID=40&md5=d52746308cf03833236103db077a8606							Cochrane Database of Systematic Reviews	2015	5															10.1002/14651858.CD003475.pub2	2015	2015-01-01				Cochrane Database of Systematic Reviews	14651858 (ISSN)	John Wiley and Sons Ltd
	irrelevant to the theme	384	Journal Article	Baber, R	2015	Managing the menopause without oestrogen	0	0	https://www.embase.com/search/results?subaction=viewrecord&id=L72204277&from=export http://dx.doi.org/10.1016/j.maturitas.2015.02.041							Maturitas	81	1			113-114												10.1016/j.maturitas.2015.02.041	2015	2015-01-01				Maturitas	0378-5122
	irrelevant to the theme	385	Journal Article	Hack, C C; Voiβ, P; Lange, S; Paul, A E; Conrad, S; Dobos, G J; Beckmann, M W; Kümmel, S	2015	Local and Systemic Therapies for Breast Cancer Patients: Reducing Short-term Symptoms with the Methods of Integrative Medicine	0	0	https://www.scopus.com/inward/record.uri?eid=2-s2.0-84938406727&doi=10.1055%2fs-0035-1557748&partnerID=40&md5=46ce4fc33438cb6ea195f32e7cdfa2b9							Geburtshilfe und Frauenheilkunde	75	7			675-682												10.1055/s-0035-1557748	2015	2015-01-01				Geburtshilfe und Frauenheilkunde	00165751 (ISSN)	Georg Thieme Verlag
	irrelevant to the theme	386	Journal Article	Palacios, S; Mej¨ªa Rios, A	2015	Individualizing HT considering metabolic risk factors and breast cancer	0	0	https://www.scopus.com/inward/record.uri?eid=2-s2.0-85010679779&partnerID=40&md5=e881121362c01fcec8d7f7b5b5ebb2c0							Minerva Ginecologica	67	6			533-544													2015	2015-01-01				Minerva Ginecologica	00264784 (ISSN)	Edizioni Minerva Medica
	irrelevant to the theme	387	Journal Article	Todd, B L; Feuerstein, M; Gehrke, A; Hydeman, J; Beaupin, L	2015	Identifying the unmet needs of breast cancer patients post-primary treatment: the Cancer Survivor Profile (CSPro)	0	0	https://www.scopus.com/inward/record.uri?eid=2-s2.0-84929708596&doi=10.1007%2fs11764-015-0428-0&partnerID=40&md5=80f687a6622eeb85394e24bd2dd0caff							Journal of Cancer Survivorship	9	2			137-160												10.1007/s11764-015-0428-0	2015	2015-01-01				Journal of Cancer Survivorship	19322259 (ISSN)	Springer New York LLC
	repeatable	388	Journal Article	Todd, Briana L; Feuerstein, Michael; Gehrke, Amanda; Hydeman, Jennifer; Beaupin, Lynda	2015	Identifying the unmet needs of breast cancer patients post-primary treatment: the Cancer Survivor Profile (CSPro)	0	0								JOURNAL OF CANCER SURVIVORSHIP	9	2			137-160												10.1007/s11764-015-0428-0	2015	2015-01-01				JOURNAL OF CANCER SURVIVORSHIP	1932-2259
	irrelevant to the theme	389	Journal Article	Samuel, Stephen R; Veluswamy, Sundar K; Maiya, Arun G; Fernandes, Donald J; McNeely, Margaret L	2015	Exercise-based interventions for cancer survivors in India: a systematic review	0	0								SPRINGERPLUS	4																10.1186/s40064-015-1456-y	2015	2015-01-01				SPRINGERPLUS	2193-1801
	repeatable	390	Journal Article	Meneses-Ech¨¢vez, J F; Gonz¨¢lez-Jim¨¦nez, E; Ram¨ªrez-V¨¦lez, R	2015	Effects of supervised exercise on cancer-related fatigue in breast cancer survivors: A systematic review and meta-analysis	0	0	https://www.scopus.com/inward/record.uri?eid=2-s2.0-84928738963&doi=10.1186%2fs12885-015-1069-4&partnerID=40&md5=a715b74f2a99a46c5fa7e179b2323846							BMC Cancer	15	1															10.1186/s12885-015-1069-4	2015	2015-01-01				BMC Cancer	14712407 (ISSN)	BioMed Central Ltd.
		391	Journal Article	Francisco Meneses-Echavez, Jose; Gonzalez-Jimenez, Emilio; Ramirez-Velez, Robinson	2015	Effects of supervised exercise on cancer-related fatigue in breast cancer survivors: a systematic review and meta-analysis	0	0								BMC CANCER	15																10.1186/s12885-015-1069-4	2015	2015-01-01				BMC CANCER	1471-2407
Sample size or proportion of breast cancer patients not available		392	Journal Article	Meneses-Ech¨¢vez, J; Gonz¨¢lez-Jim¨¦nez; Ram¨ªrez-V¨¦lez, R; Correa-Bautista, J E	2015	Effects of health professional supervised multimodal exercise interventions on cancer-related fatigue: Systematic review and meta-analysis of randomized controlled trials	0	0	https://www.embase.com/search/results?subaction=viewrecord&id=L72114860&from=export http://dx.doi.org/10.1016/j.physio.2015.03.1859							Physiotherapy (United Kingdom)	101				eS997												10.1016/j.physio.2015.03.1859	2015	2015-01-01				Physiotherapy	0031-9406
	without symptom outcomes	393	Journal Article	Srivastava, J; Kaushik, S; Shukla, H	2015	Effect of yoga on post-chemotherapy cognitive impairment in breast cancer patients: A systematic review	0	0	https://www.embase.com/search/results?subaction=viewrecord&id=L71968292&from=export http://dx.doi.org/10.1002/pon.3874							Psycho-Oncology	24				272-273												10.1002/pon.3874	2015	2015-01-01				Psycho-Oncology	1057-9249
	irrelevant to the theme	394	Journal Article	Stuiver, M M; Ten Tusscher, M R; Agasi-Idenburg, C S; Lucas, C; Aaronson, N K; Bossuyt, P M M	2015	Conservative interventions for preventing clinically detectable upper-limb lymphoedema in patients who are at risk of developing lymphoedema after breast cancer therapy	0	0	https://www.scopus.com/inward/record.uri?eid=2-s2.0-84934342597&doi=10.1002%2f14651858.CD009765.pub2&partnerID=40&md5=5d0219a5aed0386f2b3bd29b299047f3							Cochrane Database of Systematic Reviews	2015	2															10.1002/14651858.CD009765.pub2	2015	2015-01-01				Cochrane Database of Systematic Reviews	14651858 (ISSN)	John Wiley and Sons Ltd
	repeatable	395	Journal Article	Hutton, Brian; Yazdi, Fatemeh; Bordeleau, Louise; Morgan, Scott; Cameron, Chris; Kanji, Salmaan; Fergusson, Dean; Tricco, Andrea; Straus, Sharon; Skidmore, Becky; Hersi, Mona; Pratt, Misty; Mazzarello, Sasha; Brouwers, Melissa; Moher, David; Clemons, Mark	2015	Comparison of physical interventions, behavioral interventions, natural health products, and pharmacologics to manage hot flashes in patients with breast or prostate cancer: protocol for a systematic review incorporating network meta-analyses.	0	0								Systematic reviews	4				114-114												10.1186/s13643-015-0099-y	2015	2015-01-01				Systematic reviews	2046-4053
	protocol	396	Journal Article	Hutton, B; Yazdi, F; Bordeleau, L; Morgan, S; Cameron, C; Kanji, S; Fergusson, D; Tricco, A; Straus, S; Skidmore, B; Hersi, M; Pratt, M; Mazzarello, S; Brouwers, M; Moher, D; Clemons, M	2015	Comparison of physical interventions, behavioral interventions, natural health products, and pharmacologics to manage hot flashes in patients with breast or prostate cancer: Protocol for a systematic review incorporating network meta-analyses	0	0	https://www.scopus.com/inward/record.uri?eid=2-s2.0-84940023023&doi=10.1186%2fs13643-015-0099-y&partnerID=40&md5=7bf42bf3f54adcff60b581270c461979							Systematic Reviews	4	1															10.1186/s13643-015-0099-y	2015	2015-01-01				Systematic Reviews	20464053 (ISSN)	BioMed Central Ltd.
	irrelevant to the theme	397	Generic	Nayak, Pratibha	2015	Comorbidity burden and adherence to preventive health behavior among cancer survivors	0	0	https://search.ebscohost.com/login.aspx?direct=true&db=psyh&AN=2015-99200-289&lang=zh-cn&site=ehost-live						ProQuest Information & Learning	Dissertation Abstracts International: Section B: The Sciences and Engineering	76	4-B(E)		2015-99200-289														2015///	2015-01-01					0419-4217
	irrelevant to the theme	398	Journal Article	Myatt, Rebecca	2015	Cardiac dysfunction as a result of cancer treatment.	0	0	https://search.ebscohost.com/login.aspx?direct=true&db=rzh&AN=103775790&lang=zh-cn&site=ehost-live							British Journal of Cardiac Nursing	10	2		103775790	86-92													2015/02//	2015-02-01				British Journal of Cardiac Nursing	1749-6403	Mark Allen Holdings Limited
	irrelevant to the theme	399	Journal Article	Fagundes, C; LeRoy, A; Karuga, M	2015	Behavioral symptoms after breast cancer treatment: A biobehavioral approach	0	0	https://www.scopus.com/inward/record.uri?eid=2-s2.0-84978490858&doi=10.3390%2fjpm5030280&partnerID=40&md5=0cf54afe05496061b0578b07a505d961							Journal of Personalized Medicine	5	3			280-295												10.3390/jpm5030280	2015	2015-01-01				Journal of Personalized Medicine	20754426 (ISSN)	MDPI AG
	repeatable	400	Journal Article	Jain, S; Boyd, C; Fiorentino, L; Khorsan, R; Crawford, C	2015	Are there efficacious treatments for treating the fatigue–sleep disturbance–depression symptom cluster in breast cancer patients? A Rapid Evidence Assessment of the Literature (REAL?)	0	0	https://www.scopus.com/inward/record.uri?eid=2-s2.0-84940943606&doi=10.2147%2fBCTT.S25014&partnerID=40&md5=2f9b906a63120493a5a079880ca976b2							Breast Cancer: Targets and Therapy	7				267-291												10.2147/BCTT.S25014	2015	2015-01-01				Breast Cancer: Targets and Therapy	11791314 (ISSN)	Dove Medical Press Ltd.
	ineligible literature types	401	Journal Article	Jain, Shamini; Boyd, Courtney; Fiorentino, Lavinia; Khorsan, Raheleh; Crawford, Cindy	2015	Are there efficacious treatments for treating the fatigue-sleep disturbance-depression symptom cluster in breast cancer patients? A Rapid Evidence Assessment of the Literature (REAL(?)).	0	0								Breast cancer (Dove Medical Press)	7				267-91												10.2147/BCTT.S25014	2015	2015-01-01				Breast cancer (Dove Medical Press)	1179-1314
	without symptom outcomes	402	Journal Article	Pascoe, Michaela C; Bauer, Isabelle E	2015	A systematic review of randomised control trials on the effects of yoga on stress measures and mood	0	0								JOURNAL OF PSYCHIATRIC RESEARCH	68				270-282												10.1016/j.jpsychires.2015.07.013	2015	2015-01-01				JOURNAL OF PSYCHIATRIC RESEARCH	0022-3956
	irrelevant to the theme	403	Book	Bluethmann, Shirley M	2014	Widening the path to prevention: Health promotion, behavior change and intervention opportunities in cancer survivorship	0	0																																978-1-321-31311-6
	repeatable	404	Journal Article	Meneses-Echavez, Jose F; Gonzalez-Jimenez, Emilio; Correa, Jorge E; Ramirez-Velez, Robinson	2014	SUPERVISED PHYSICAL ACTIVITY INTERVENTIONS IN THE MANAGEMENT OF CANCER-RELATED FATIGUE: A SYSTEMATIC REVIEW	0	0								NUTRICION HOSPITALARIA	30	3			486-497												10.3305/nh.2014.30.3.7635	2014	2014-01-01				NUTRICION HOSPITALARIA	0212-1611
Sample size or proportion of breast cancer patients not available		405	Journal Article	Meneses-Echavez, J F; Gonz¨¢lez-Jim¨¦nez, E; Correa, J E; Ram¨ªrez-V¨¦lez, R	2014	Supervised Physical Activity Interventions In The Management Of Cancer-Related Fatigue: A Systematic Review	0	0	https://www.scopus.com/inward/record.uri?eid=2-s2.0-84908217070&doi=10.3305%2fnh.2014.30.3.7635&partnerID=40&md5=9882260d25cae06d2bc5c44b53135a9a							Nutricion Hospitalaria	30	3			486-497												10.3305/nh.2014.30.3.7635	2014	2014-01-01				Nutricion Hospitalaria	02121611 (ISSN)	Grupo Aula Medica S.A.
	ineligible literature types	406	Journal Article	Dickerson, Suzanne S; Connors, Laurie M; Fayad, Ameera; Dean, Grace E	2014	Sleep-wake disturbances in cancer patients: narrative review of literature focusing on improving quality of life outcomes.	0	0								Nature and science of sleep	6				85-100												10.2147/NSS.S34846	2014	2014-01-01				Nature and science of sleep	1179-1608
	irrelevant to the theme	407	Journal Article	Howell, D; Oliver, T K; Keller-Olaman, S; Davidson, J R; Garland, S; Samuels, C; Savard, J; Harris, C; Aubin, M; Olson, K; Sussman, J; MacFarlane, J; Taylor, C	2014	Sleep disturbance in adults with cancer: a systematic review of evidence for best practices in assessment and management for clinical practice	0	0								ANNALS OF ONCOLOGY	25	4			791-800												10.1093/annonc/mdt506	2014	2014-01-01				ANNALS OF ONCOLOGY	0923-7534
	repeatable	408	Journal Article	Cheema, B S; Kilbreath, S L; Fahey, P P; Delaney, G P; Atlantis, E	2014	Safety and efficacy of progressive resistance training in breast cancer: a systematic review and meta-analysis	0	0	https://www.scopus.com/inward/record.uri?eid=2-s2.0-84911471247&doi=10.1007%2fs10549-014-3162-9&partnerID=40&md5=1f2a4abde437dae274fba501ae8833ef							Breast Cancer Research and Treatment	148	2			249-268												10.1007/s10549-014-3162-9	2014	2014-01-01				Breast Cancer Research and Treatment	01676806 (ISSN)	Springer Science and Business Media, LLC
No mention of adjuvant therapy received by patients		409	Journal Article	Cheema, Birinder S; Kilbreath, Sharon L; Fahey, Paul P; Delaney, Geoffrey P; Atlantis, Evan	2014	Safety and efficacy of progressive resistance training in breast cancer: a systematic review and meta-analysis	0	0								BREAST CANCER RESEARCH AND TREATMENT	148	2			249-268												10.1007/s10549-014-3162-9	2014	2014-01-01				BREAST CANCER RESEARCH AND TREATMENT	0167-6806
	irrelevant to the theme	410	Journal Article	Yeh, Mei-Ling; Chung, Yu-Chu; Hsu, Man-Ying F; Hsu, Chin-Che	2014	Quantifying Psychological Distress among Cancer Patients in Interventions and Scales: A Systematic Review	0	0								CURRENT PAIN AND HEADACHE REPORTS	18	3															10.1007/s11916-013-0399-7	2014	2014-01-01				CURRENT PAIN AND HEADACHE REPORTS	1531-3433
	irrelevant to the theme	411	Journal Article	Fu, Mei R; Deng, Jie; Armer, Jane M	2014	Putting Evidence Into Practice: Cancer-Related Lymphedema Evolving Evidence for Treatment and Management From 2009-2014	0	0								CLINICAL JOURNAL OF ONCOLOGY NURSING	18				68-79												10.1188/14.CJON.S3.68-79	2014	2014-01-01				CLINICAL JOURNAL OF ONCOLOGY NURSING	1092-1095
	irrelevant to the theme	412	Journal Article	Syrjala, Karen L; Jensen, Mark P; Mendoza, M Elena; Yi, Jean C; Fisher, Hannah M; Keefe, Francis J	2014	Psychological and Behavioral Approaches to Cancer Pain Management	0	0								JOURNAL OF CLINICAL ONCOLOGY	32	16			1703-+												10.1200/JCO.2013.54.4825	2014	2014-01-01				JOURNAL OF CLINICAL ONCOLOGY	0732-183X
	irrelevant to the theme	413	Journal Article	Duijts, S F A; Van Egmond, M P; Spelten, E; Van Muijen, P; Anema, J R; Van Der Beek, A J	2014	Physical and psychosocial problems in cancer survivors beyond return to work: A systematic review	0	0	https://www.embase.com/search/results?subaction=viewrecord&id=L52936545&from=export http://dx.doi.org/10.1002/pon.3467							Psycho-Oncology	23	5			481-492												10.1002/pon.3467	2014	2014-01-01				Psycho-Oncology	1099-1611
	irrelevant to the theme	414	Book	Kessler, Christine; Anderson, Megan	2014	Occupational Therapy Interventions for Breast Cancer-Related Lymphedema	0	0																																978-1-321-62001-6
	repeatable	415	Book	Anderson, Megan; Kessler, Christine	2014	Occupational Therapy Interventions for Breast Cancer-Related Lymphedema	0	0																																978-1-321-61988-1
	irrelevant to the theme	416	Journal Article	Jean-Pierre, Pascal; Johnson-Greene, Douglas; Burish, Thomas G	2014	Neuropsychological care and rehabilitation of cancer patients with chemobrain: strategies for evaluation and intervention development.	0	0	https://search.ebscohost.com/login.aspx?direct=true&db=rzh&AN=127680985&lang=zh-cn&site=ehost-live					, <Blank>		Supportive Care in Cancer	22	8		127680985	2251-2260												10.1007/s00520-014-2162-y	2014/08//	2014-08-01				Supportive Care in Cancer	0941-4355	Springer Nature
	repeatable	417	Journal Article	Zeng, Y; Huang, M; Cheng, A S K; Zhou, Y; So, W K W	2014	Meta-analysis of the effects of exercise intervention on quality of life in breast cancer survivors	0	0	https://www.scopus.com/inward/record.uri?eid=2-s2.0-84901336160&doi=10.1007%2fs12282-014-0521-7&partnerID=40&md5=6af191772af7640e48e20e4aadd5f639							Breast Cancer	21	3			262-274												10.1007/s12282-014-0521-7	2014	2014-01-01				Breast Cancer	13406868 (ISSN)	Springer-Verlag Tokyo
	without symptom outcomes	418	Journal Article	Zeng, Yingchun; Huang, Meiling; Cheng, Andy S K; Zhou, Ying; So, Winnie K W	2014	Meta-analysis of the effects of exercise intervention on quality of life in breast cancer survivors	0	0								BREAST CANCER	21	3			262-274												10.1007/s12282-014-0521-7	2014	2014-01-01				BREAST CANCER	1340-6868
	repeatable	419	Journal Article	Reid, Robert; Abramson, Beth L; Blake, Jennifer; Desindes, Sophie; Dodin, Sylvie; Johnston, Shawna; Rowe, Timothy; Sodhi, Namrita; Wilks, Penny; Wolfman, Wendy; MENOPAUSE, AND OSTEOPOROSIS WORKING GROUP	2014	Managing menopause.	0	0								Journal of obstetrics and gynaecology Canada : JOGC = Journal d'obstetrique et gynecologie du Canada : JOGC	36	9			830-833												10.1016/S1701-2163(15)30487-4	2014	2014-01-01				Journal of obstetrics and gynaecology Canada : JOGC = Journal d'obstetrique et gynecologie du Canada : JOGC	1701-2163
	irrelevant to the theme	420	Journal Article	Reid, R; Abramson, B L; Blake, J; Desindes, S; Dodin, S; Johnston, S; Rowe, T; Sodhi, N; Wolfman, W; Fortier, M; Graves, L; Guthrie, B; Khan, A; Wilks, P; Soares, C N	2014	Managing Menopause	0	0	https://www.scopus.com/inward/record.uri?eid=2-s2.0-84924735582&doi=10.1016%2fS1701-2163%2815%2930487-4&partnerID=40&md5=6df3df0277e6bd3468f6e4d1f6ca7ada							Journal of Obstetrics and Gynaecology Canada	36	9			830-833												10.1016/S1701-2163(15)30487-4	2014	2014-01-01				Journal of Obstetrics and Gynaecology Canada	17012163 (ISSN)	Elsevier Inc
	irrelevant to the theme	421	Journal Article	Bjelic-Radisic, V	2014	Improve quality of life after end of treatment	0	0	https://www.embase.com/search/results?subaction=viewrecord&id=L71403868&from=export http://dx.doi.org/10.1016/S0959-8049(14)70082-6							European Journal of Cancer	50				S99												10.1016/S0959-8049(14)70082-6	2014	2014-01-01				Eur. J. Cancer	0959-8049
	irrelevant to the theme	422	Journal Article	Zeng, Y; Luo, T; Xie, H; Huang, M; Cheng, A S K	2014	Health benefits of qigong or tai chi for cancer patients: A systematic review and meta-analyses	0	0	https://www.scopus.com/inward/record.uri?eid=2-s2.0-84894275097&doi=10.1016%2fj.ctim.2013.11.010&partnerID=40&md5=01b25b580bb73c9526708d33f08a1260							Complementary Therapies in Medicine	22	1			173-186												10.1016/j.ctim.2013.11.010	2014	2014-01-01				Complementary Therapies in Medicine	09652299 (ISSN)	Churchill Livingstone
	irrelevant to the theme	423	Journal Article	Bonocher, Camila M; Montenegro, Mary L; Rosa E Silva, Julio C; Ferriani, Rui A; Meola, Juliana	2014	Endometriosis and physical exercises: a systematic review	0	0								REPRODUCTIVE BIOLOGY AND ENDOCRINOLOGY	12																10.1186/1477-7827-12-4	2014	2014-01-01				REPRODUCTIVE BIOLOGY AND ENDOCRINOLOGY	1477-7827
	irrelevant to the theme	424	Journal Article	Archer, Trevor; Josefsson, Torbjorn; Lindwall, Magnus	2014	Effects of Physical Exercise on Depressive Symptoms and Biomarkers in Depression	0	0								CNS & NEUROLOGICAL DISORDERS-DRUG TARGETS	13	10			1640-1653													2014	2014-01-01				CNS & NEUROLOGICAL DISORDERS-DRUG TARGETS	1871-5273
	irrelevant to the theme	425	Journal Article	Koch, Sabine; Kunz, Teresa; Lykou, Sissy; Cruz, Robyn	2014	Effects of dance movement therapy and dance on health-related psychological Outcomes: A meta-analysis	0	0								ARTS IN PSYCHOTHERAPY	41	1			46-64												10.1016/j.aip.2013.10.004	2014	2014-01-01				ARTS IN PSYCHOTHERAPY	0197-4556
	irrelevant to the theme	426	Book	Nayak, Pratibha	2014	Comorbidity burden and adherence to preventive health behavior among cancer survivors	0	0																																978-1-321-37338-7
	repeatable	427	Journal Article	Greenlee, Heather; Balneaves, Lynda G; Carlson, Linda E; Cohen, Misha; Deng, Gary; Hershman, Dawn; Mumber, Matthew; Perlmutter, Jane; Seely, Dugald; Sen, Ananda; Zick, Suzanna M; Tripathy, Debu; Soc, Integrative Oncology Guideline	2014	Clinical Practice Guidelines on the Use of Integrative Therapies as Supportive Care in Patients Treated for Breast Cancer	0	0								Journal of the National Cancer Institute Monographs		50			346-358												10.1093/jncimonographs/lgu041	2014	2014-01-01				Journal of the National Cancer Institute Monographs	1052-6773
	repeatable	428	Journal Article	Greenlee, H; Balneaves, L G; Carlson, L E; Cohen, M; Deng, G; Hershman, D; Mumber, M; Perlmutter, J; Seely, D; Sen, A; Zick, S M; Tripathy, D	2014	Clinical practice guidelines on the use of integrative therapies as supportive care in patients treated for breast cancer	0	0	https://www.scopus.com/inward/record.uri?eid=2-s2.0-84936938231&doi=10.1093%2fjncimonographs%2flgu041&partnerID=40&md5=eba1c0a8283de9fd8040833ea64acb89							Journal of the National Cancer Institute - Monographs	2014	50			346-358												10.1093/jncimonographs/lgu041	2014	2014-01-01				Journal of the National Cancer Institute - Monographs	10526773 (ISSN)	Oxford University Press
	irrelevant to the theme	429	Generic	Greenlee, H; Balneaves, L G; Carlson, L E; Cohen, M; Deng, G; Hershman, D; Mumber, M; Perlmutter, J; Seely, D; Sen, A; Zick, S M; Tripathy, D	2014	Clinical practice guidelines on the use of integrative therapies as supportive care in patients treated for breast cancer	0	0	https://www.embase.com/search/results?subaction=viewrecord&id=L605470743&from=export http://dx.doi.org/10.1093/jncimonographs/lgu041							Journal of the National Cancer Institute - Monographs	2014	50			346-358												10.1093/jncimonographs/lgu041	2014	2014-01-01					1745-6614
	conference abstract	430	Journal Article	Meneses, J F; Velez, R R	2014	Center-based exercise on cancer-related fatigue in breast cancer survivors during active treatment: A meta-analysis	0	0	https://www.embase.com/search/results?subaction=viewrecord&id=L71786569&from=export http://dx.doi.org/10.1093/annonc/mdu435.37							Annals of Oncology	25				v52												10.1093/annonc/mdu435.37	2014	2014-01-01				Ann. Oncol.	0923-7534
	irrelevant to the theme	431	Journal Article	Li, Qiuping; Lin, Yi; Liu, Xiwen; Xu, Yongyong	2014	A systematic review on patient-reported outcomes in cancer survivors of randomised clinical trials: direction for future research	0	0								PSYCHO-ONCOLOGY	23	7			721-730												10.1002/pon.3504	2014	2014-01-01				PSYCHO-ONCOLOGY	1057-9249
No mention of adjuvant therapy received by patients		432	Journal Article	Cramer, H; Lauche, R; Klose, P; Lange, S; Langhorst, J; Dobos, G J	2013	Yoga for women diagnosed with breast cancer	0	0	https://www.scopus.com/inward/record.uri?eid=2-s2.0-85029610242&doi=10.1002%2f14651858.CD010802&partnerID=40&md5=bee82c3d48cf5886b550301dc80800db							Cochrane Database of Systematic Reviews	2013	10															10.1002/14651858.CD010802	2013	2013-01-01				Cochrane Database of Systematic Reviews	1469493X (ISSN)	John Wiley and Sons Ltd
	irrelevant to the theme	433	Journal Article	Chlebowski, R T	2013	Vitamin D and breast cancer incidence and outcome	0	0	https://www.scopus.com/inward/record.uri?eid=2-s2.0-84880141555&doi=10.2174%2f187152013804487362&partnerID=40&md5=76192e65a010b4706e37654504ea96aa							Anti-Cancer Agents in Medicinal Chemistry	13	1			98-106												10.2174/187152013804487362	2013	2013-01-01				Anti-Cancer Agents in Medicinal Chemistry	18715206 (ISSN)	Bentham Science Publishers
	irrelevant to the theme	434	Journal Article	Langston, Ben; Armes, Jo; Levy, Anneliese; Tidey, Elizabeth; Ream, Emma	2013	The prevalence and severity of fatigue in men with prostate cancer: a systematic review of the literature	0	0								SUPPORTIVE CARE IN CANCER	21	6			1761-1771												10.1007/s00520-013-1751-5	2013	2013-01-01				SUPPORTIVE CARE IN CANCER	0941-4355
	irrelevant to the theme	435	Journal Article	DiBello, K K; Boyar, K L; Abrenica, S C; Worral, P S	2013	The effectiveness of text messaging programs on adherence to treatment regimens among adults aged 18 to 45 years diagnosed with asthma: A systematic review protocol	0	0	https://www.embase.com/search/results?subaction=viewrecord&id=L369813562&from=export http://dx.doi.org/10.11124/jbisrir-2013-950							JBI Database of Systematic Reviews and Implementation Reports	11	8			170-185												10.11124/jbisrir-2013-950	2013	2013-01-01				JBI Database Syst. Rev. Implement. Rep.	2202-4433
No mention of adjuvant therapy received by patients		436	Journal Article	W¨¹rtzen, H; Dalton, S O; Andersen, K K; Flyger, H; Karlsen, R V; Johansen, C	2013	The effect of mindfulness based stress reduction (MBSR) on somatic symptoms among women 3-18 months post diagnosis of breast cancer: Results from a randomized controlled trial (mica, nct00990977)	0	0	https://www.embase.com/search/results?subaction=viewrecord&id=L71356570&from=export http://dx.doi.org/10.1111/j.1099-1611.2013.3393							Psycho-Oncology	22				104-105												10.1111/j.1099-1611.2013.3393	2013	2013-01-01				Psycho-Oncology	1057-9249
	irrelevant to the theme	437	Journal Article	Shneerson, Catherine; Taskila, Taina; Gale, Nicola; Greenfield, Sheila; Chen, Yen-Fu	2013	The effect of complementary and alternative medicine on the quality of life of cancer survivors: A systematic review and meta-analyses	0	0								COMPLEMENTARY THERAPIES IN MEDICINE	21	4			417-429												10.1016/j.ctim.2013.05.003	2013	2013-01-01				COMPLEMENTARY THERAPIES IN MEDICINE	0965-2299
	irrelevant to the theme	438	Journal Article	Vermaete, Nele; Wolter, Pascal; Verhoef, Gregor; Gosselink, Rik	2013	Physical activity, physical fitness and the effect of exercise training interventions in lymphoma patients: a systematic review	0	0								ANNALS OF HEMATOLOGY	92	8			1007-1021												10.1007/s00277-013-1689-1	2013	2013-01-01				ANNALS OF HEMATOLOGY	0939-5555
	irrelevant to the theme	439	Journal Article	Witham, Gary	2013	Nutrition and cancer: issues related to treatment and survivorship.	0	0	https://search.ebscohost.com/login.aspx?direct=true&db=rzh&AN=104155399&lang=zh-cn&site=ehost-live							British Journal of Community Nursing	18			104155399	S20-4													2013/10/04/Oct2013 Nutrition Supplement	2013-10-04				British Journal of Community Nursing	1462-4753	Mark Allen Holdings Limited
	irrelevant to the theme	440	Journal Article	De M Alcantara-Silva, T R; Freitas-Junior, R; Freitas, N M; Machado, G D	2013	Fatigue related to radiotherapy for breast and/or gynaecological cancer: A systematic review	0	0	https://www.scopus.com/inward/record.uri?eid=2-s2.0-84883559970&doi=10.1111%2fjocn.12236&partnerID=40&md5=4e78f465c05e395ac86902199c761630							Journal of Clinical Nursing	22	19-20			2679-2686												10.1111/jocn.12236	2013	2013-01-01				Journal of Clinical Nursing	13652702 (ISSN)
Meta-analysis of symptoms not performed		441	Journal Article	Alcantara-Silva, Tereza Raquel De M; Freitas-Junior, Ruffo; Freitas, Nilceana M A; Machado, Graziela D P	2013	Fatigue related to radiotherapy for breast and/or gynaecological cancer: a systematic review	0	0								JOURNAL OF CLINICAL NURSING	22	19-20			2679-2686												10.1111/jocn.12236	2013	2013-01-01				JOURNAL OF CLINICAL NURSING	0962-1067
	irrelevant to the theme	442	Journal Article	Kilbreath, S	2013	Fatigue and exercise	0	0	https://www.embase.com/search/results?subaction=viewrecord&id=L71395804&from=export http://dx.doi.org/10.1097/01.JTO.0000438438.14562.c8							Journal of Thoracic Oncology	8				S34-S35												10.1097/01.JTO.0000438438.14562.c8	2013	2013-01-01				J. Thorac. Oncol.	1556-0864
	irrelevant to the theme	443	Journal Article	Cooney, Gary M; Dwan, Kerry; Greig, Carolyn A; Lawlor, Debbie A; Rimer, Jane; Waugh, Fiona R; McMurdo, Marion; Mead, Gillian E	2013	Exercise for depression	0	0								COCHRANE DATABASE OF SYSTEMATIC REVIEWS		9															10.1002/14651858.CD004366.pub6	2013	2013-01-01				COCHRANE DATABASE OF SYSTEMATIC REVIEWS	1469-493X
	irrelevant to the theme	444	Journal Article	Puetz, Timothy W; Morley, Christopher A; Herring, Matthew P	2013	Effects of Creative Arts Therapies on Psychological Symptoms and Quality of Life in Patients With Cancer	0	0								JAMA INTERNAL MEDICINE	173	11			960-969												10.1001/jamainternmed.2013.836	2013	2013-01-01				JAMA INTERNAL MEDICINE	2168-6106
	irrelevant to the theme	445	Journal Article	Martin, T A; Moran-Kelly, R M; Concert, C M; Roberts, L M; Powe, J G; Farrell, S N; Singleton, J	2013	Effectiveness of individualized survivorship care plans on quality of life of adult female breast cancer survivors: A systematic review	0	0	https://www.embase.com/search/results?subaction=viewrecord&id=L370032139&from=export http://dx.doi.org/10.11124/jbisrir-2013-460							JBI Database of Systematic Reviews and Implementation Reports	11	9			258-309												10.11124/jbisrir-2013-460	2013	2013-01-01				JBI Database Syst. Rev. Implement. Rep.	2202-4433
	irrelevant to the theme	446	Journal Article		2013	Dapagliflozin (Forxiga) for type 2 diabetes?	0	0	https://www.scopus.com/inward/record.uri?eid=2-s2.0-84885124477&doi=10.1136%2fdtb.2013.9.0205&partnerID=40&md5=05fb2a6fbe235fda7666ef0c620d3aa8							Drug and Therapeutics Bulletin	51	9			105-108												10.1136/dtb.2013.9.0205	2013	2013-01-01				Drug and Therapeutics Bulletin	17555248 (ISSN)
	irrelevant to the theme	447	Journal Article	Deng, Gary E; Rausch, Sarah M; Jones, Lee W; Gulati, Amitabh; Kumar, Nagi B; Greenlee, Heather; Pietanza, M Catherine; Cassileth, Barrie R	2013	Complementary Therapies and Integrative Medicine in Lung Cancer Diagnosis and Management of Lung Cancer, 3rd ed: American College of Chest Physicians Evidence-Based Clinical Practice Guidelines	0	0								CHEST	143	5			E420-E436												10.1378/chest.12-2364	2013	2013-01-01				CHEST	0012-3692
	irrelevant to the theme	448	Journal Article	Balachandran, D D; Faiz, S; Bashoura, L; Manzullo, E	2013	Cancer-related fatigue and sleep disorders	0	0	https://www.scopus.com/inward/record.uri?eid=2-s2.0-84878950581&doi=10.1016%2fj.jsmc.2013.02.005&partnerID=40&md5=1ad614589e48f3d189c2e16e84e2437f							Sleep Medicine Clinics	8	2			229-234												10.1016/j.jsmc.2013.02.005	2013	2013-01-01				Sleep Medicine Clinics	1556407X (ISSN)	W.B. Saunders
	irrelevant to the theme	449	Journal Article	Finnegan-John, Jennifer; Molassiotis, Alex; Richardson, Alison; Ream, Emma	2013	A Systematic Review of Complementary and Alternative Medicine Interventions for the Management of Cancer-Related Fatigue	0	0								INTEGRATIVE CANCER THERAPIES	12	4			276-290												10.1177/1534735413485816	2013	2013-01-01				INTEGRATIVE CANCER THERAPIES	1534-7354
	irrelevant to the theme	450	Journal Article	Howell, Doris; Oliver, Thomas K; Keller-Olaman, Sue; Davidson, Judith; Garland, Sheila; Samuels, Charles; Savard, Josee; Harris, Cheryl; Aubin, Michele; Olson, Karin; Sussman, Jonathan; MacFarlane, James; Taylor, Claudette; Canadian, Partnership Canc	2013	A Pan-Canadian practice guideline: prevention, screening, assessment, and treatment of sleep disturbances in adults with cancer	0	0								SUPPORTIVE CARE IN CANCER	21	10			2695-2706												10.1007/s00520-013-1823-6	2013	2013-01-01				SUPPORTIVE CARE IN CANCER	0941-4355
	irrelevant to the theme	451	Journal Article	Barton, D L; Loprinzi, C L	2012	Using one's head to treat menopausal symptoms	0	0	https://www.scopus.com/inward/record.uri?eid=2-s2.0-84869456031&doi=10.1200%2fJCO.2012.44.9652&partnerID=40&md5=facbb5edafa6129dca2d44f8c167655e							Journal of Clinical Oncology	30	33			4059-4060												10.1200/JCO.2012.44.9652	2012	2012-01-01				Journal of Clinical Oncology	15277755 (ISSN)
	irrelevant to the theme	452	Journal Article	Brown, Justin C; Huedo-Medina, Tania B; Pescatello, Linda S; Ryan, Stacey M; Pescatello, Shannon M; Moker, Emily; LaCroix, Jessica M; Ferrer, Rebecca A; Johnson, Blair T	2012	The efficacy of exercise in reducing depressive symptoms among cancer survivors: A meta-analysis	0	0	https://search.ebscohost.com/login.aspx?direct=true&db=psyh&AN=2012-04338-001&lang=zh-cn&site=ehost-live brownjus@mail.med.upenn.edu							PLoS ONE	7	1		2012-04338-001													10.1371/journal.pone.0030955	2012/01/27/	2012-01-27				PLoS ONE	1932-6203	Public Library of Science
	irrelevant to the theme	453	Journal Article	Langford, Dale J; Lee, Kathryn; Miaskowski, Christine	2012	Sleep disturbance interventions in oncology patients and family caregivers: A comprehensive review and meta-analysis	0	0	https://search.ebscohost.com/login.aspx?direct=true&db=psyh&AN=2012-22132-002&lang=zh-cn&site=ehost-live chris.miaskowski@nursing.ucsf.edu kathryn.lee@nursing.ucsf.edu dale.langford@nursing.ucsf.edu							Sleep Medicine Reviews	16	5		2012-22132-002	397-414												10.1016/j.smrv.2011.07.002	2012/10//	2012-10-01				Sleep Medicine Reviews	1087-0792	Elsevier Science
	irrelevant to the theme	454	Journal Article	Ridner, Sheila H; Fu, Mei R; Wanchai, Ausanee; Stewart, Bob R; Armer, Jane M; Cormier, Janice N	2012	Self-Management of Lymphedema A Systematic Review of the Literature From 2004 to 2011	0	0								NURSING RESEARCH	61	4			291-299												10.1097/NNR.0b013e31824f82b2	2012	2012-01-01				NURSING RESEARCH	0029-6562
	irrelevant to the theme	455	Journal Article	Williams, A M; Bulsara, C; Petterson, A	2012	Safety and side-effects of 15 non-pharmacological interventions used as a therapy for cancer: A surprising assessment of the literature	0	0	https://www.embase.com/search/results?subaction=viewrecord&id=L70910734&from=export http://dx.doi.org/10.1111/ajco.12029							Asia-Pacific Journal of Clinical Oncology	8				176												10.1111/ajco.12029	2012	2012-01-01				Asia-Pac. J. Clin. Oncol.	1743-7555
	irrelevant to the theme	456	Journal Article	Howard-Anderson, Jessica; Ganz, Patricia A; Bower, Julienne E; Stanton, Annette L	2012	Quality of Life, Fertility Concerns, and Behavioral Health Outcomes in Younger Breast Cancer Survivors: A Systematic Review	0	0								JNCI-JOURNAL OF THE NATIONAL CANCER INSTITUTE	104	5			386-405												10.1093/jnci/djr541	2012	2012-01-01				JNCI-JOURNAL OF THE NATIONAL CANCER INSTITUTE	0027-8874
	repeatable	457	Journal Article	Howard-Anderson, J; Ganz, P A; Bower, J E; Stanton, A L	2012	Quality of life, fertility concerns, and behavioral health outcomes in younger breast cancer survivors: A systematic review	0	0	https://www.scopus.com/inward/record.uri?eid=2-s2.0-84858128704&doi=10.1093%2fjnci%2fdjr541&partnerID=40&md5=b7ed8b965bceebd03fd4b548c3bf27c1							Journal of the National Cancer Institute	104	5			386-405												10.1093/jnci/djr541	2012	2012-01-01				Journal of the National Cancer Institute	14602105 (ISSN)
	repeatable	458	Journal Article	Buffart, L M; van Uffelen, J G Z; Riphagen, I I; Brug, J; van Mechelen, W; Brown, W J; Chinapaw, M J M	2012	Physical and psychosocial benefits of yoga in cancer patients and survivors, a systematic review and meta-analysis of randomized controlled trials	0	0	https://www.embase.com/search/results?subaction=viewrecord&id=L52328723&from=export http://dx.doi.org/10.1186/1471-2407-12-559							BMC Cancer	12																10.1186/1471-2407-12-559	2012	2012-01-01				BMC Cancer	1471-2407
Sample size or proportion of breast cancer patients not available		459	Journal Article	Buffart, Laurien M; van Uffelen, Jannique G Z; Riphagen, Ingrid I; Brug, Johannes; van Mechelen, Willem; Brown, Wendy J; Chinapaw, Mai J M	2012	Physical and psychosocial benefits of yoga in cancer patients and survivors, a systematic review and meta-analysis of randomized controlled trials	0	0								BMC CANCER	12																10.1186/1471-2407-12-559	2012	2012-01-01				BMC CANCER	1471-2407
	irrelevant to the theme	460	Journal Article	Albrecht, Tara A; Taylor, Ann Gill	2012	Physical Activity in Patients With Advanced-Stage Cancer: A Systematic Review of the Literature.	0	0	https://search.ebscohost.com/login.aspx?direct=true&db=rzh&AN=104452483&lang=zh-cn&site=ehost-live					Pittsburgh, Pennsylvania		Clinical Journal of Oncology Nursing	16	3		104452483	293-300												10.1188/12.cjon.293-300	2012/06//	2012-06-01				Clinical Journal of Oncology Nursing	1092-1095	Oncology Nursing Society
	irrelevant to the theme	461	Journal Article	D'Silva, Sahana; Poscablo, Cristina; Habousha, Racheline; Kogan, Mikhail; Kligler, Benjamin	2012	Mind-Body Medicine Therapies for a Range of Depression Severity: A Systematic Review	0	0								PSYCHOSOMATICS	53	5			407-423												10.1016/j.psym.2012.04.006	2012	2012-01-01				PSYCHOSOMATICS	0033-3182
	irrelevant to the theme	462	Journal Article	Murthy, V; Chamberlain, R S	2012	Menopausal symptoms in young survivors of breast cancer: A growing problem without an ideal solution	0	0	https://www.scopus.com/inward/record.uri?eid=2-s2.0-84867022523&doi=10.1177%2f107327481201900408&partnerID=40&md5=7f6c154b45e16d4a43af1af6257a9ad7							Cancer Control	19	4			317-329												10.1177/107327481201900408	2012	2012-01-01				Cancer Control	10732748 (ISSN)	SAGE Publications Inc.
	irrelevant to the theme	463	Journal Article	Chen, Kevin W; Berger, Christine C; Manheimer, Eric; Forde, Darlene; Magidson, Jessica; Dachman, Laya; Lejuez, C W	2012	MEDITATIVE THERAPIES FOR REDUCING ANXIETY: A SYSTEMATIC REVIEW AND META-ANALYSIS OF RANDOMIZED CONTROLLED TRIALS	0	0								DEPRESSION AND ANXIETY	29	7			545-562												10.1002/da.21964	2012	2012-01-01				DEPRESSION AND ANXIETY	1091-4269
	irrelevant to the theme	464	Journal Article	Lunenfeld, B; Arver, S; Moncada, I; Rees, D A; Schulte, H M	2012	How to help the aging male? Current approaches to hypogonadism in primary care	0	0	https://www.scopus.com/inward/record.uri?eid=2-s2.0-84869832458&doi=10.3109%2f13685538.2012.729110&partnerID=40&md5=41221e46203244bbda509e70f012bb65							Aging Male	15	4			187-197												10.3109/13685538.2012.729110	2012	2012-01-01				Aging Male	14730790 (ISSN)
	irrelevant to the theme	465	Journal Article	Mishra, S I; Scherer, R W; Snyder, C; Geigle, P M; Berlanstein, D R; Topaloglu, O	2012	Exercise interventions on health-related quality of life for people with cancer during active treatment	0	0	https://www.scopus.com/inward/record.uri?eid=2-s2.0-84867908861&doi=10.1002%2f14651858.CD008465.pub2&partnerID=40&md5=16bc96f1d8347f989142bfa6ee49f0b4							Cochrane Database of Systematic Reviews	2012	8															10.1002/14651858.CD008465.pub2	2012	2012-01-01				Cochrane Database of Systematic Reviews	1469493X (ISSN)	John Wiley and Sons Ltd
	irrelevant to the theme	466	Journal Article	Cramp, F; Byron-Daniel, J	2012	Exercise for the management of cancer-related fatigue in adults	0	0	https://www.scopus.com/inward/record.uri?eid=2-s2.0-84872184163&doi=10.1002%2f14651858.CD006145.pub3&partnerID=40&md5=833a4cea72dd0fec5a477257a7678d32							Cochrane Database of Systematic Reviews	2012	11															10.1002/14651858.CD006145.pub3	2012	2012-01-01				Cochrane Database of Systematic Reviews	1469493X (ISSN)	John Wiley and Sons Ltd
	irrelevant to the theme	467	Journal Article	Craft, Lynette L; VanIterson, Erik H; Helenowski, Irene B; Rademaker, Alfred W; Courneya, Kerry S	2012	Exercise Effects on Depressive Symptoms in Cancer Survivors: A Systematic Review and Meta-analysis	0	0								CANCER EPIDEMIOLOGY BIOMARKERS & PREVENTION	21	1			3-19												10.1158/1055-9965.EPI-11-0634	2012	2012-01-01				CANCER EPIDEMIOLOGY BIOMARKERS & PREVENTION	1055-9965
	irrelevant to the theme	468	Journal Article	Rostock, M	2012	Complementary treatments for menopausal symptoms in breast cancer patients - An updated review of clinical trials	0	0	https://www.embase.com/search/results?subaction=viewrecord&id=L71141577&from=export http://dx.doi.org/10.1159/000170919							Onkologie	35				90												10.1159/000170919	2012	2012-01-01				Onkologie	0378-584X
	irrelevant to the theme	469	Journal Article	Chandwani, K D; Ryan, J L; Peppone, L J; Janelsins, M M; Sprod, L K; Devine, K; Trevino, L; Gewandter, J; Morrow, G R; Mustian, K M	2012	Cancer-related stress and complementary and alternative medicine: A review	0	0	https://www.scopus.com/inward/record.uri?eid=2-s2.0-84864960630&doi=10.1155%2f2012%2f979213&partnerID=40&md5=c1a26da5778e5bb3010df6c43143b957							Evidence-based Complementary and Alternative Medicine	2012																10.1155/2012/979213	2012	2012-01-01				Evidence-based Complementary and Alternative Medicine	17414288 (ISSN)
	irrelevant to the theme	470	Journal Article	Paskett, E D; Dean, J A; Oliveri, J M; Harrop, J P	2012	Cancer-related lymphedema risk factors, diagnosis, treatment, and impact: A review	0	0	https://www.scopus.com/inward/record.uri?eid=2-s2.0-84869127978&doi=10.1200%2fJCO.2012.41.8574&partnerID=40&md5=3379c47ad0b844a1be61ab01313110e4							Journal of Clinical Oncology	30	30			3726-3733												10.1200/JCO.2012.41.8574	2012	2012-01-01				Journal of Clinical Oncology	15277755 (ISSN)
	irrelevant to the theme	471	Journal Article	Brown, Justin C; Winters-Stone, Kerri; Lee, Augustine; Schmitz, Kathryn H	2012	Cancer, Physical Activity, and Exercise	0	0								COMPREHENSIVE PHYSIOLOGY	2	4			2775-2809												10.1002/cphy.c120005	2012	2012-01-01				COMPREHENSIVE PHYSIOLOGY	2040-4603
	irrelevant to the theme	472	Journal Article	Keogh, Justin W L; MacLeod, Roderick D	2012	Body Composition, Physical Fitness, Functional Performance, Quality of Life, and Fatigue Benefits of Exercise for Prostate Cancer Patients: A Systematic Review	0	0								JOURNAL OF PAIN AND SYMPTOM MANAGEMENT	43	1			96-110												10.1016/j.jpainsymman.2011.03.006	2012	2012-01-01				JOURNAL OF PAIN AND SYMPTOM MANAGEMENT	0885-3924
Sample size or proportion of breast cancer patients not available		473	Journal Article	Chan, C L W; Wang, C W; Ho, R T H; Ng, S M; Chan, J S M; Ziea, E T C; Wong, V C W	2012	A systematic review of the effectiveness of qigong exercise in supportive cancer care	0	0	https://www.scopus.com/inward/record.uri?eid=2-s2.0-84863985191&doi=10.1007%2fs00520-011-1378-3&partnerID=40&md5=9be1d3f66f199a84be01accd12450fdc							Supportive Care in Cancer	20	6			1121-1133												10.1007/s00520-011-1378-3	2012	2012-01-01				Supportive Care in Cancer	14337339 (ISSN)
	irrelevant to the theme	474	Journal Article	Lemieux, Julie; Goodwin, Pamela J; Bordeleau, Louise J; Lauzier, Sophie; Theberge, Valerie	2011	Quality-of-Life Measurement in Randomized Clinical Trials in Breast Cancer: An Updated Systematic Review (2001-2009)	0	0								JNCI-JOURNAL OF THE NATIONAL CANCER INSTITUTE	103	3			178-231												10.1093/jnci/djq508	2011	2011-01-01				JNCI-JOURNAL OF THE NATIONAL CANCER INSTITUTE	0027-8874
	without symptom outcomes	475	Journal Article	Wanchai, Ausanee; Armer, Jane M; Stewart, Bob R	2011	Nonpharmacologic Supportive Strategies to Promote Quality of Life in Patients Experiencing Cancer-Related Fatigue: A Systematic Review	0	0								CLINICAL JOURNAL OF ONCOLOGY NURSING	15	2			203-214												10.1188/11.CJON.203-214	2011	2011-01-01				CLINICAL JOURNAL OF ONCOLOGY NURSING	1092-1095
	repeatable	476	Journal Article	Wanchai, A; Armer, J M; Stewart, B R	2011	Nonpharmacologic supportive strategies to promote quality of life in patients experiencing cancer-related fatigue: A systematic review	0	0	https://www.scopus.com/inward/record.uri?eid=2-s2.0-79953655590&doi=10.1188%2f11.CJON.203-214&partnerID=40&md5=1d84ea75779bc0b81da2f5f09d6bbc2f							Clinical Journal of Oncology Nursing	15	2			203-214												10.1188/11.CJON.203-214	2011	2011-01-01				Clinical Journal of Oncology Nursing	10921095 (ISSN)	Oncology Nursing Society
	irrelevant to the theme	477	Conference Proceedings	Hall, E; Frey, B N; Soares, C N	2011	Non-hormonal treatment strategies for vasomotor symptoms: A critical review	0	0	https://www.scopus.com/inward/record.uri?eid=2-s2.0-79951648200&doi=10.2165%2f11585360-000000000-00000&partnerID=40&md5=6ef73b81e9949f29d2d3ef59c82d4404			Drugs					71				287-304												10.2165/11585360-000000000-00000	2011	2011-01-01			Drugs		11791950 (ISSN)
	irrelevant to the theme	478	Journal Article	Raffaella, M; Modena, M G	2011	Menopause, metabolic syndrome and HRT	0	0	https://www.embase.com/search/results?subaction=viewrecord&id=L70736990&from=export							Climacteric	14				156-157													2011	2011-01-01				Climacteric	1369-7137
	irrelevant to the theme	479	Journal Article	Archer, D F; Sturdee, D W; Baber, R; De Villiers, T J; Pines, A; Freedman, R R; Gompel, A; Hickey, M; Hunter, M S; Lobo, R A; Lumsden, M A; MacLennan, A H; Maki, P; Palacios, S; Shah, D; Villaseca, P; Warren, M	2011	Menopausal hot flushes and night sweats: Where are we now?	0	0	https://www.scopus.com/inward/record.uri?eid=2-s2.0-80053009249&doi=10.3109%2f13697137.2011.608596&partnerID=40&md5=a9cf45121442d50a43457f877fea6016							Climacteric	14	5			515-528												10.3109/13697137.2011.608596	2011	2011-01-01				Climacteric	14730804 (ISSN)
	irrelevant to the theme	480	Journal Article	Pinto, A C; De Azambuja, E	2011	Improving quality of life after breast cancer: Dealing with symptoms	0	0	https://www.scopus.com/inward/record.uri?eid=2-s2.0-80755163640&doi=10.1016%2fj.maturitas.2011.09.008&partnerID=40&md5=51fbd2e407293f0c59b701c0b28df053							Maturitas	70	4			343-348												10.1016/j.maturitas.2011.09.008	2011	2011-01-01				Maturitas	18734111 (ISSN)
	repeatable	481	Journal Article	Pinto, Ana Catarina; de Azambuja, Evandro	2011	Improving quality of life after breast cancer: Dealing with symptoms	0	0								MATURITAS	70	4			343-348												10.1016/j.maturitas.2011.09.008	2011	2011-01-01				MATURITAS	0378-5122
	irrelevant to the theme	482	Journal Article	Li-Yu, J; Perez, E C; Ca?ete, A; Bonifacio, L; Llamado, L Q; Martinez, R; Lanzon, A; Sison, M	2011	Consensus statements on osteoporosis diagnosis, prevention, and management in the Philippines	0	0	https://www.scopus.com/inward/record.uri?eid=2-s2.0-79961150763&doi=10.1111%2fj.1756-185X.2011.01626.x&partnerID=40&md5=a80cecb48151ee301b38421af9a30cbd							International Journal of Rheumatic Diseases	14	3			223-238												10.1111/j.1756-185X.2011.01626.x	2011	2011-01-01				International Journal of Rheumatic Diseases	17561841 (ISSN)	Blackwell Publishing
	irrelevant to the theme	483	Journal Article	Marigold, J R G; Arias, M; Vassallo, M; Allen, S C; Kwan, J S	2011	Autonomic dysfunction in older people	0	0	https://www.scopus.com/inward/record.uri?eid=2-s2.0-79951945983&doi=10.1017%2fS0959259810000286&partnerID=40&md5=4453256d7611a8b13d814b2f329b9208							Reviews in Clinical Gerontology	21	1			28-44												10.1017/S0959259810000286	2011	2011-01-01				Reviews in Clinical Gerontology	14699036 (ISSN)
	irrelevant to the theme	484	Journal Article	Jansen, L; Koch, L; Brenner, H; Arndt, V	2010	Quality of life among long-term (>= 5 years) colorectal cancer survivors - Systematic review	0	0								EUROPEAN JOURNAL OF CANCER	46	16			2879-2888												10.1016/j.ejca.2010.06.010	2010	2010-01-01				EUROPEAN JOURNAL OF CANCER	0959-8049
	irrelevant to the theme	485	Journal Article	Harrington, C B; Hansen, J A; Moskowitz, M; Todd, B L; Feuerstein, M	2010	It's not over when it's over: Long-term symptoms in cancer survivors-a systematic review	0	0	https://www.scopus.com/inward/record.uri?eid=2-s2.0-77957937471&doi=10.2190%2fPM.40.2.c&partnerID=40&md5=514c47178468d57fa2d54ac606261a60							International Journal of Psychiatry in Medicine	40	2			163-181												10.2190/PM.40.2.c	2010	2010-01-01				International Journal of Psychiatry in Medicine	15413527 (ISSN)
	irrelevant to the theme	486	Journal Article	Cassileth, B	2010	Integrative oncology - Yoga	0	0	https://www.scopus.com/inward/record.uri?eid=2-s2.0-77958052639&partnerID=40&md5=b52e073fcadf861db11af5b807d64be4							ONCOLOGY	24	9																2010	2010-01-01				ONCOLOGY	08909091 (ISSN)
	irrelevant to the theme	487	Journal Article	Medical, Advisory Secretariat	2010	Epidermal Growth Factor Receptor Mutation (EGFR) Testing for Prediction of Response to EGFR-Targeting Tyrosine Kinase Inhibitor (TKI) Drugs in Patients with Advanced Non-Small-Cell Lung Cancer: An Evidence-Based Analysis.	0	0								Ontario health technology assessment series	10	24			1-48													2010	2010-01-01				Ontario health technology assessment series	1915-7398
	ineligible literature types	488	Journal Article	Rostock, M	2010	Complementary medicine for treatment of menopausal symptoms in breast cancer patients - A review of clinical trials	0	0	https://www.embase.com/search/results?subaction=viewrecord&id=L70433473&from=export http://dx.doi.org/10.1159/000321409							Onkologie	33	6			87-88												10.1159/000321409	2010	2010-01-01				Onkologie	0378-584X
	irrelevant to the theme	489	Journal Article	Mota, D; Kurita, G; Pimenta., C	2010	Brazilian contribution on cancer-related fatigue	0	0	https://www.embase.com/search/results?subaction=viewrecord&id=L72273669&from=export							Current Oncology	17	5			83													2010	2010-01-01				Curr. Oncol.	1718-7729
	irrelevant to the theme	490	Journal Article	Borrelli, Francesca; Ernst, Edzard	2010	Alternative and complementary therapies for the menopause	0	0								MATURITAS	66	4			333-343												10.1016/j.maturitas.2010.05.010	2010	2010-01-01				MATURITAS	0378-5122
	irrelevant to the theme	491	Journal Article	Sagar, S M; Lawenda, B D	2009	The role of integrative oncology in a tertiary prevention survivorship program	0	0	https://www.scopus.com/inward/record.uri?eid=2-s2.0-70349289111&doi=10.1016%2fj.ypmed.2009.05.013&partnerID=40&md5=0121c9d15999cc71a612ba60e8b079d8							Preventive Medicine	49	2-3			93-98												10.1016/j.ypmed.2009.05.013	2009	2009-01-01				Preventive Medicine	00917435 (ISSN)
	irrelevant to the theme	492	Journal Article	Goedendorp, M M; Gielissen, M F M; Verhagen, C A H H; Bleijenberg, G	2009	Psychosocial interventions for reducing fatigue during cancer treatment in adults	0	0	https://www.scopus.com/inward/record.uri?eid=2-s2.0-70249121385&doi=10.1002%2f14651858.CD006953.pub2&partnerID=40&md5=e3d7f91a0584876e05245ee484856f24							Cochrane Database of Systematic Reviews		1															10.1002/14651858.CD006953.pub2	2009	2009-01-01				Cochrane Database of Systematic Reviews	1469493X (ISSN)	John Wiley and Sons Ltd
	repeatable	493	Journal Article	Goedendorp, Martine Margaretha; Gielissen, Marieke F M; Verhagen, Constantijn A H H; Bleijenberg, Gijs	2009	Psychosocial interventions for reducing fatigue during cancer treatment in adults	0	0								COCHRANE DATABASE OF SYSTEMATIC REVIEWS		1															10.1002/14651858.CD006953.pub2	2009	2009-01-01				COCHRANE DATABASE OF SYSTEMATIC REVIEWS	1469-493X
	irrelevant to the theme	494	Journal Article	Reid, R L; Blake, J; Abramson, B; Khan, A; Senikas, V; Fortier, M	2009	Menopause and Osteoporosis Update 2009	0	0	https://www.scopus.com/inward/record.uri?eid=2-s2.0-84974570199&doi=10.1016%2fS1701-2163%2816%2934079-8&partnerID=40&md5=e481b7eb50dbd6169b12b8f90909e8b9							Journal of Obstetrics and Gynaecology Canada	31	1			S1-S3												10.1016/S1701-2163(16)34079-8	2009	2009-01-01				Journal of Obstetrics and Gynaecology Canada	17012163 (ISSN)	Elsevier Inc
	irrelevant to the theme	495	Journal Article	Wyrick, Kristen; Davis, Amy	2009	Exercise for the Management of Cancer-Related Fatigue	0	0								AMERICAN FAMILY PHYSICIAN	80	7			689-690													2009	2009-01-01				AMERICAN FAMILY PHYSICIAN	0002-838X
	irrelevant to the theme	496	Journal Article	Maclennan, Alastair H	2009	Evidence-based review of therapies at the menopause.	0	0								International journal of evidence-based healthcare	7	2			112-23												10.1111/j.1744-1609.2009.00133.x	2009	2009-01-01				International journal of evidence-based healthcare	1744-1595
	repeatable	497	Journal Article	MacLennan, A H	2009	Evidence-based review of therapies at the menopause	0	0	https://www.scopus.com/inward/record.uri?eid=2-s2.0-77952742259&doi=10.1111%2fj.1744-1609.2009.00133.x&partnerID=40&md5=b47fb0f8997780fbc0eb419a4cb6dda2							International Journal of Evidence-Based Healthcare	7	2			112-123												10.1111/j.1744-1609.2009.00133.x	2009	2009-01-01				International Journal of Evidence-Based Healthcare	17441595 (ISSN)	Lippincott Williams and Wilkins
	repeatable	498	Journal Article	Smith, Kelly B; Pukall, Caroline F	2009	An evidence-based review of Yoga as a complementary intervention for patients with cancer	0	0								PSYCHO-ONCOLOGY	18	5			465-475												10.1002/pon.1411	2009	2009-01-01				PSYCHO-ONCOLOGY	1057-9249
Sample size or proportion of breast cancer patients not available		499	Journal Article	Smith, K B; Pukall, C F	2009	An evidence-based review of yoga as a complementary intervention for patients with cancer	0	0	https://www.scopus.com/inward/record.uri?eid=2-s2.0-67949094417&doi=10.1002%2fpon.1411&partnerID=40&md5=06cdca4f58cda2d1a98089d8e7d0553e							Psycho-Oncology	18	5			465-475												10.1002/pon.1411	2009	2009-01-01				Psycho-Oncology	10991611 (ISSN)
	irrelevant to the theme	500	Conference Proceedings	Rosenberg, H; Allard, D	2008	Women and statin use: A women's health advocacy perspective	0	0	https://www.scopus.com/inward/record.uri?eid=2-s2.0-48349127777&doi=10.1080%2f14017430801993180&partnerID=40&md5=172ec265f41589e8c3562f1c3dc5ce2e			Scandinavian Cardiovascular Journal					42				268-273												10.1080/14017430801993180	2008	2008-01-01			Scandinavian Cardiovascular Journal		16512006 (ISSN)
No mention of adjuvant therapy received by patients		501	Journal Article	Cheema, B; Gaul, C A; Lane, K; Fiatarone Singh, M A	2008	Progressive resistance training in breast cancer: A systematic review of clinical trials	0	0	https://www.scopus.com/inward/record.uri?eid=2-s2.0-42149108539&doi=10.1007%2fs10549-007-9638-0&partnerID=40&md5=46f01e9b0d7170aaf236e6a9094cdb36							Breast Cancer Research and Treatment	109	1			9-26												10.1007/s10549-007-9638-0	2008	2008-01-01				Breast Cancer Research and Treatment	01676806 (ISSN)
	repeatable	502	Journal Article	Cheema, Bobby; Gaul, Catherine A; Lane, Kirstin; Singh, Maria A Fiatarone	2008	Progressive resistance training in breast cancer: a systematic review of clinical trials	0	0								BREAST CANCER RESEARCH AND TREATMENT	109	1			9-26												10.1007/s10549-007-9638-0	2008	2008-01-01				BREAST CANCER RESEARCH AND TREATMENT	0167-6806
	irrelevant to the theme	503	Journal Article	De Nijs, E J M; Ros, W; Grijpdonck, M H	2008	Nursing intervention for fatigue during the treatment for cancer	0	0	https://www.scopus.com/inward/record.uri?eid=2-s2.0-43249131404&doi=10.1097%2f01.NCC.0000305721.98518.7c&partnerID=40&md5=ac72e9535a6f301134daaf98f55d7cd9							Cancer Nursing	31	3			191-206												10.1097/01.NCC.0000305721.98518.7c	2008	2008-01-01				Cancer Nursing	0162220X (ISSN)
	irrelevant to the theme	504	Journal Article	Nelson, H D	2008	Menopause	0	0	https://www.scopus.com/inward/record.uri?eid=2-s2.0-39649101096&doi=10.1016%2fS0140-6736%2808%2960346-3&partnerID=40&md5=342c1bbd19a5c3f38ec79956a48fdc8b							The Lancet	371	9614			760-770												10.1016/S0140-6736(08)60346-3	2008	2008-01-01				The Lancet	01406736 (ISSN)	Elsevier B.V.
	irrelevant to the theme	505	Journal Article	Cramp, F; Daniel, J	2008	Exercise for the management of cancer-related fatigue in adults	0	0	https://www.scopus.com/inward/record.uri?eid=2-s2.0-44949214972&doi=10.1002%2f14651858.CD006145.pub2&partnerID=40&md5=827c28f944662ffd48a03880ccb036bc							Cochrane Database of Systematic Reviews		2															10.1002/14651858.CD006145.pub2	2008	2008-01-01				Cochrane Database of Systematic Reviews	1469493X (ISSN)	John Wiley and Sons Ltd
	irrelevant to the theme	506	Journal Article	Poage, Ellen; Singer, Marybeth; Armer, Jane; Poundall, Melanie; Shellabarger, Jeanne	2008	Demystifying Lymphedema: Development of the Lymphedema Putting Evidence Into Practice (R) Card	0	0								CLINICAL JOURNAL OF ONCOLOGY NURSING	12	6			951-964												10.1188/08.CJON.951-964	2008	2008-01-01				CLINICAL JOURNAL OF ONCOLOGY NURSING	1092-1095
	irrelevant to the theme	507	Journal Article	Kangas, Maria; Bovbjerg, Dana H; Montgomery, Guy H	2008	Cancer-related fatigue: A systematic and meta-analytic review of non-pharmacological therapies for cancer patients	0	0								PSYCHOLOGICAL BULLETIN	134	5			700-741												10.1037/a0012825	2008	2008-01-01				PSYCHOLOGICAL BULLETIN	0033-2909
	irrelevant to the theme	508	Journal Article	Jacobsen, P B; Donovan, K A; Vadaparampil, S T; Small, B J	2007	Systematic Review and Meta-Analysis of Psychological and Activity-Based Interventions for Cancer-Related Fatigue	0	0	https://www.scopus.com/inward/record.uri?eid=2-s2.0-36348964159&doi=10.1037%2f0278-6133.26.6.660&partnerID=40&md5=59f169a9cfb13d29b53d544485b47d32							Health Psychology	26	6			660-667												10.1037/0278-6133.26.6.660	2007	2007-01-01				Health Psychology	02786133 (ISSN)
	repeatable	509	Journal Article	Jacobsen, Paul B; Donovan, Kristine A; Vadaparampil, Susan T; Small, Brent J	2007	Systematic review and meta-analysis of psychological and activity-based interventions for cancer-related fatigue	0	0								HEALTH PSYCHOLOGY	26	6			660-667												10.1037/0278-6133.26.6.660	2007	2007-01-01				HEALTH PSYCHOLOGY	0278-6133
	irrelevant to the theme	510	Journal Article	Papaioannou, A; Kennedy, C C; Dolovich, L; Lau, E; Adachi, J D	2007	Patient adherence to osteoporosis medications: Problems, consequences and management strategies	0	0	https://www.scopus.com/inward/record.uri?eid=2-s2.0-33846449098&doi=10.2165%2f00002512-200724010-00003&partnerID=40&md5=ebff61e4d4b9a43fc017341c498b6a24							Drugs and Aging	24	1			37-55												10.2165/00002512-200724010-00003	2007	2007-01-01				Drugs and Aging	1170229X (ISSN)
	irrelevant to the theme	511	Journal Article	Lee, M S; Pittler, M H; Ernst, E	2007	Is tai chi an effective adjunct in cancer care? A systematic review of controlled clinical trials	0	0	https://www.scopus.com/inward/record.uri?eid=2-s2.0-34447133046&doi=10.1007%2fs00520-007-0221-3&partnerID=40&md5=6af85bd2aeb17ab900e923f077cfd207							Supportive Care in Cancer	15	6			597-601												10.1007/s00520-007-0221-3	2007	2007-01-01				Supportive Care in Cancer	09414355 (ISSN)
	repeatable	512	Journal Article	Lee, Myeong Soo; Pittler, Max H; Ernst, Edzard	2007	Is tai chi an effective adjunct in cancer care? A systematic review of controlled clinical trials	0	0								SUPPORTIVE CARE IN CANCER	15	6			597-601												10.1007/s00520-007-0221-3	2007	2007-01-01				SUPPORTIVE CARE IN CANCER	0941-4355
	irrelevant to the theme	513	Journal Article	Luctkar-Flude, M F; Groll, D L; Tranmer, J E; Woodend, K	2007	Fatigue and physical activity in older adults with cancer: A systematic review of the literature	0	0	https://www.scopus.com/inward/record.uri?eid=2-s2.0-34548671457&doi=10.1097%2f01.NCC.0000290815.99323.75&partnerID=40&md5=363cfa5e1a0bc99277d9f0a9f32993cb							Cancer Nursing	30	5			E35-E45												10.1097/01.NCC.0000290815.99323.75	2007	2007-01-01				Cancer Nursing	0162220X (ISSN)
	irrelevant to the theme	514	Journal Article	Bonelli, R M; Hofmann, P	2007	A systematic review of the treatment studies in Huntington's disease since 1990	0	0	https://www.scopus.com/inward/record.uri?eid=2-s2.0-33846809051&doi=10.1517%2f14656566.8.2.141&partnerID=40&md5=3785b5fe3a5b3ecae0ce2359e651a46a							Expert Opinion on Pharmacotherapy	8	2			141-153												10.1517/14656566.8.2.141	2007	2007-01-01				Expert Opinion on Pharmacotherapy	14656566 (ISSN)
	irrelevant to the theme	515	Journal Article	Moseley, A L; Carati, C J; Piller, N B	2007	A systematic review of common conservative therapies for arm lymphoedema secondary to breast cancer treatment	0	0	https://www.scopus.com/inward/record.uri?eid=2-s2.0-34047132839&doi=10.1093%2fannonc%2fmdl182&partnerID=40&md5=f20365c814106627d282a2461c09fe7e							Annals of Oncology	18	4			639-646												10.1093/annonc/mdl182	2007	2007-01-01				Annals of Oncology	09237534 (ISSN)	Oxford University Press
	irrelevant to the theme	516	Journal Article	Blake, J	2006	Menopause: evidence-based practice	0	0	https://www.scopus.com/inward/record.uri?eid=2-s2.0-34248504481&doi=10.1016%2fj.bpobgyn.2006.07.001&partnerID=40&md5=fd88a1b9a0de686ebe3950869f12c3b7							Best Practice and Research: Clinical Obstetrics and Gynaecology	20	6			799-839												10.1016/j.bpobgyn.2006.07.001	2006	2006-01-01				Best Practice and Research: Clinical Obstetrics and Gynaecology	15216934 (ISSN)	Bailliere Tindall Ltd
	repeatable	517	Journal Article	McNeely, M L; Campbell, K L; Rowe, B H; Klassen, T P; Mackey, J R; Courneya, K S	2006	Effects of exercise on breast cancer patients and survivors: A systematic review and meta-analysis	0	0	https://www.scopus.com/inward/record.uri?eid=2-s2.0-33745892379&doi=10.1503%2fcmaj.051073&partnerID=40&md5=8c188a7cdaa6b45701120f19350db814							CMAJ. Canadian Medical Association Journal	175	1			34-41												10.1503/cmaj.051073	2006	2006-01-01				CMAJ. Canadian Medical Association Journal	08203946 (ISSN)	Canadian Medical Association
No mention of adjuvant therapy received by patients		518	Journal Article	McNeely, Margaret L; Campbell, Kristin L; Rowe, Brian H; Klassen, Terry P; Mackey, John R; Courneya, Kerry S	2006	Effects of exercise on breast cancer patients and survivors: a systematic review and meta-analysis	0	0								CANADIAN MEDICAL ASSOCIATION JOURNAL	175	1			34-41												10.1503/cmaj.051073	2006	2006-01-01				CANADIAN MEDICAL ASSOCIATION JOURNAL	0820-3946
	irrelevant to the theme	519	Journal Article	Nedrow, A; Miller, J; Walker, M; Nygren, P; Huffman, L H; Nelson, H D	2006	Complementary and alternative therapies for the management of menopause-related symptoms: A systematic evidence review	0	0	https://www.embase.com/search/results?subaction=viewrecord&id=L44125864&from=export http://dx.doi.org/10.1001/archinte.166.14.1453							Archives of Internal Medicine	166	14			1453-1465												10.1001/archinte.166.14.1453	2006	2006-01-01				Arch. Intern. Med.	1538-3679
	irrelevant to the theme	520	Journal Article	Medical, Advisory Secretariat	2006	Coil embolization for intracranial aneurysms: an evidence-based analysis.	0	0								Ontario health technology assessment series	6	1			1-114													2006	2006-01-01				Ontario health technology assessment series	1915-7398
	irrelevant to the theme	521	Journal Article	Mitchell, S A; Berger, A M	2006	Cancer-related fatigue: The evidence base for assessment and management	0	0	https://www.scopus.com/inward/record.uri?eid=2-s2.0-33749867972&doi=10.1097%2f00130404-200609000-00007&partnerID=40&md5=113e34fdfd9b9d3f28fc585997d9dc90							Cancer Journal	12	5			374-387												10.1097/00130404-200609000-00007	2006	2006-01-01				Cancer Journal	15289117 (ISSN)	Lippincott Williams and Wilkins
Sample size or proportion of breast cancer patients not available		522	Journal Article	Conn, Vicki S; Hafdahl, Adam R; Porock, Davina C; McDaniel, Roxanne; Nielsen, Paul J	2006	A meta-analysis of exercise interventions among people treated for cancer	0	0								SUPPORTIVE CARE IN CANCER	14	7			699-712												10.1007/s00520-005-0905-5	2006	2006-01-01				SUPPORTIVE CARE IN CANCER	0941-4355
	irrelevant to the theme	523	Journal Article	Deecher, D C	2005	Physiology of thermoregulatory dysfunction and current approaches to the treatment of vasomotor symptoms	0	0	https://www.scopus.com/inward/record.uri?eid=2-s2.0-19044375014&doi=10.1517%2f13543784.14.4.435&partnerID=40&md5=ca84798beb287d3e1d0fe8b230bf5228							Expert Opinion on Investigational Drugs	14	4			435-448												10.1517/13543784.14.4.435	2005	2005-01-01				Expert Opinion on Investigational Drugs	13543784 (ISSN)
	irrelevant to the theme	524	Journal Article	Knols, R; Aaronson, N K; Uebelhart, D; Fransen, J; Aufdemkampe, G	2005	Physical exercise in cancer patients during and after medical treatment: A systematic review of randomized and controlled clinical trials	0	0	https://www.scopus.com/inward/record.uri?eid=2-s2.0-20544432021&doi=10.1200%2fJCO.2005.02.148&partnerID=40&md5=fd4357989d59f94f4b31d7b7a0b0b8d8							Journal of Clinical Oncology	23	16			3830-3842												10.1200/JCO.2005.02.148	2005	2005-01-01				Journal of Clinical Oncology	0732183X (ISSN)
	irrelevant to the theme	525	Journal Article	Smith, J E; Richardson, J; Hoffman, C; Pilkington, K	2005	Mindfulness-Based Stress Reduction as supportive therapy in cancer care: systematic review	0	0								JOURNAL OF ADVANCED NURSING	52	3			315-327												10.1111/j.1365-2648.2005.03592.x	2005	2005-01-01				JOURNAL OF ADVANCED NURSING	0309-2402
	irrelevant to the theme	526	Journal Article	Pusl, T; Beuers, U	2005	Extrahepatic manifestations of cholestatic liver diseases: Pathogenesis and therapy	0	0	https://www.embase.com/search/results?subaction=viewrecord&id=L41264860&from=export http://dx.doi.org/10.1385/CRIAI:28:2:147							Clinical Reviews in Allergy and Immunology	28	2			147-157												10.1385/CRIAI:28:2:147	2005	2005-01-01				Clin. Rev. Allergy Immunol.	1080-0549
	irrelevant to the theme	527	Journal Article	Frazer, C J; Christensen, H; Griffiths, K M	2005	Effectiveness of treatments for depression in older people	0	0	https://www.scopus.com/inward/record.uri?eid=2-s2.0-21644488454&doi=10.5694%2fj.1326-5377.2005.tb06849.x&partnerID=40&md5=3ea7c37afd8804ee1dd995253119cf1f							Medical Journal of Australia	182	12			627-632												10.5694/j.1326-5377.2005.tb06849.x	2005	2005-01-01				Medical Journal of Australia	0025729X (ISSN)	Australasian Medical Publishing Co. Ltd
	irrelevant to the theme	528	Journal Article	Melby, M K; Lock, M; Kaufert, P	2005	Culture and symptom reporting at menopause	0	0	https://www.embase.com/search/results?subaction=viewrecord&id=L41418804&from=export http://dx.doi.org/10.1093/humupd/dmi018							Human Reproduction Update	11	5			495-512												10.1093/humupd/dmi018	2005	2005-01-01				Hum. Reprod. Update	1355-4786
	irrelevant to the theme	529	Journal Article	Schmitz, K H; Holtzman, J; Courneya, K S; Masse, L C; Duval, S; Kane, R	2005	Controlled physical activity trials in cancer survivors: A systematic review and meta-analysis	0	0								CANCER EPIDEMIOLOGY BIOMARKERS & PREVENTION	14	7			1588-1595												10.1158/1055-9965.EPI-04-0703	2005	2005-01-01				CANCER EPIDEMIOLOGY BIOMARKERS & PREVENTION	1055-9965
	irrelevant to the theme	530	Journal Article	Avenell, A; Brown, T J; McGee, M A; Campbell, M K; Grant, A M; Broom, J; Jung, R T; Smith, W C S	2004	What interventions should we add to weight reducing diets in adults with obesity? A systematic review of randomized controlled trials of adding drug therapy, exercise, behaviour therapy or combinations of these interventions	0	0	https://www.scopus.com/inward/record.uri?eid=2-s2.0-4344696762&doi=10.1111%2fj.1365-277X.2004.00530.x&partnerID=40&md5=75aa23304f4575e2aa788baf7321a4a4							Journal of Human Nutrition and Dietetics	17	4			293-316												10.1111/j.1365-277X.2004.00530.x	2004	2004-01-01				Journal of Human Nutrition and Dietetics	09523871 (ISSN)
	irrelevant to the theme	531	Journal Article	Kligman, L; Wong, R K S; Johnston, M; Laetsch, N S	2004	The treatment of lymphedema related to breast cancer: A systematic review and evidence summary	0	0	https://www.scopus.com/inward/record.uri?eid=2-s2.0-2942709991&doi=10.1007%2fs00520-004-0627-0&partnerID=40&md5=463330b79eec6727e18e69860d73ba3c							Supportive Care in Cancer	12	6			421-431												10.1007/s00520-004-0627-0	2004	2004-01-01				Supportive Care in Cancer	09414355 (ISSN)
	irrelevant to the theme	532	Journal Article	Van Der Mooren, M J; Kenemans, P	2004	Postmenopausal hormone therapy: Impact on menopause-related symptoms, chronic disease and quality of life	0	0	https://www.scopus.com/inward/record.uri?eid=2-s2.0-2342520648&doi=10.2165%2f00003495-200464080-00003&partnerID=40&md5=7356a338c02a1196b95239e84e547767							Drugs	64	8			821-836												10.2165/00003495-200464080-00003	2004	2004-01-01				Drugs	00126667 (ISSN)
	irrelevant to the theme	533	Journal Article	Preston, N J; Seers, K; Mortimer, P S	2004	Physical therapies for reducing and controlling lymphoedema of the limbs	0	0	http://dx.doi.org/10.1002/14651858.CD003141.pub2							Cochrane Database of Systematic Reviews		4															10.1002/14651858.CD003141.pub2	2004	2004-01-01					1465-1858	John Wiley & Sons, Ltd
	irrelevant to the theme	534	Journal Article	Stearns, V	2004	Management of hot flashes in breast cancer survivors and men with prostate cancer	0	0	https://www.scopus.com/inward/record.uri?eid=2-s2.0-5444269469&doi=10.1007%2fs11912-004-0037-y&partnerID=40&md5=dba8fed03fb058e8ddf45eae8248dad4							Current Oncology Reports	6	4			285-290												10.1007/s11912-004-0037-y	2004	2004-01-01				Current Oncology Reports	15233790 (ISSN)	Current Medicine Group LLC 1
No mention of adjuvant therapy received by patients		535	Journal Article	Stevinson, C; Lawlor, D A; Fox, K R	2004	Exercise interventions for cancer patients: systematic review of controlled trials	0	0								CANCER CAUSES & CONTROL	15	10			1035-1056												10.1007/s10552-004-1325-4	2004	2004-01-01				CANCER CAUSES & CONTROL	0957-5243
	irrelevant to the theme	536	Journal Article	Ohsfeldt, R L	2004	Estimating the cost effectiveness of alternative drug treatments for postmenopausal osteoporosis	0	0	https://www.scopus.com/inward/record.uri?eid=2-s2.0-9944240755&doi=10.1586%2f14737167.4.6.637&partnerID=40&md5=d57509524560f613c5d4d932fa2be416							Expert Review of Pharmacoeconomics and Outcomes Research	4	6			637-644												10.1586/14737167.4.6.637	2004	2004-01-01				Expert Review of Pharmacoeconomics and Outcomes Research	14737167 (ISSN)
	irrelevant to the theme	537	Journal Article	Mu?oz-Torres, M; Alonso, G; Mezquita Raya, P	2003	Prevention and treatment of osteoporosis	0	0	https://www.scopus.com/inward/record.uri?eid=2-s2.0-0037285227&doi=10.1016%2fS1575-0922%2803%2974488-X&partnerID=40&md5=d4a07e39eb9ef217d0a488dc4769058d							Endocrinologia y Nutricion	50	1			1-7												10.1016/S1575-0922(03)74488-X	2003	2003-01-01				Endocrinologia y Nutricion	15750922 (ISSN)	Ediciones Doyma, S.L.
	irrelevant to the theme	538	Journal Article	McClung, M R	2003	Prevention and management of osteoporosis	0	0	https://www.scopus.com/inward/record.uri?eid=2-s2.0-0037242074&doi=10.1016%2fS1521-690X%2802%2900080-5&partnerID=40&md5=d7ba8861d1ec2829ad867a0a2d4929e7							Bailliere's Best Practice and Research in Clinical Endocrinology and Metabolism	17	1			53-71												10.1016/S1521-690X(02)00080-5	2003	2003-01-01				Bailliere's Best Practice and Research in Clinical Endocrinology and Metabolism	1521690X (ISSN)	Bailliere Tindall Ltd
	irrelevant to the theme	539	Journal Article	Neves-E-Castro, M	2003	Menopause in crisis post-Women's Health Initiative? A view based on personal clinical experience	0	0	https://www.scopus.com/inward/record.uri?eid=2-s2.0-0346849815&doi=10.1093%2fhumrep%2fdeg487&partnerID=40&md5=41d088e48fb0a7b3991b69231936bc28							Human Reproduction	18	12			2512-2518												10.1093/humrep/deg487	2003	2003-01-01				Human Reproduction	02681161 (ISSN)	Oxford University Press
	irrelevant to the theme	540	Journal Article	Kanis, J A; Brazier, J E; Stevenson, M; Calvert, N W; Jones, M L	2002	Treatment of established osteoporosis: A systematic review and cost-utility analysis	0	0	https://www.scopus.com/inward/record.uri?eid=2-s2.0-85045798171&doi=10.3310%2fhta6290&partnerID=40&md5=87bb290351a5039533b5fe1f6bdf3267							Health Technology Assessment	6	29															10.3310/hta6290	2002	2002-01-01				Health Technology Assessment	13665278 (ISSN)	NIHR Journals Library
	irrelevant to the theme	541	Journal Article	Grimes, D A; Lobo, R A	2002	Perspectives on the Women's Health Initiative trial of hormone replacement therapy	0	0	https://www.scopus.com/inward/record.uri?eid=2-s2.0-0036898962&doi=10.1016%2fS0029-7844%2802%2902503-6&partnerID=40&md5=7aca857d907195f979d36f6b7ac4eb90							Obstetrics and Gynecology	100	6			1344-1353												10.1016/S0029-7844(02)02503-6	2002	2002-01-01				Obstetrics and Gynecology	00297844 (ISSN)	Elsevier Inc.
	irrelevant to the theme	542	Journal Article		2001	This journal issue contains abstracts that have been accepted for presentation as the 8th Annual Conference of the International Society for Quality of Life Research (ISOQOL)	0	0	https://www.scopus.com/inward/record.uri?eid=2-s2.0-85082513428&doi=10.1023%2fA%3a1016836728226&partnerID=40&md5=7e689ff857f251ec195e07d78f9d0c91							Quality of Life Research	10	3			193-306												10.1023/A:1016836728226	2001	2001-01-01				Quality of Life Research	09629343 (ISSN)	Springer
	irrelevant to the theme	543	Journal Article	Porzsolt, F; Leonhardt-Huober, H; Stephens, R	2001	Systematic review of the relationship between quality of life and survival in cancer patients	0	0						7th International Conference on Adjuvant Therapy of Primary Breast Cancer		BREAST	10				171-181												10.1016/S0960-9776(16)30028-5	2001	2001-01-01				BREAST	0960-9776
	irrelevant to the theme	544	Journal Article	Harris, S R; Hugi, M R; Olivotto, I A; Levine, M	2001	Clinical practice guidelines for the care and treatment of breast cancer: 11. Lymphedema	0	0	https://www.scopus.com/inward/record.uri?eid=2-s2.0-0035936536&partnerID=40&md5=742db2895e563c488ad328af0e881758							CMAJ. Canadian Medical Association Journal	164	2			191-199													2001	2001-01-01				CMAJ. Canadian Medical Association Journal	08203946 (ISSN)	Canadian Medical Association
	repeatable	545	Journal Article	Harris, S R; Hugi, M R; Olivotto, I A; Levine, M; Steering, Comm Clin Practice Guidel; Care, Treatment Breast Canc	2001	Clinical practice guidelines for the care and treatment of breast cancer: 11. Lymphedema	0	0								CANADIAN MEDICAL ASSOCIATION JOURNAL	164	2			191-199													2001	2001-01-01				CANADIAN MEDICAL ASSOCIATION JOURNAL	0820-3946
	irrelevant to the theme	546	Journal Article	Pain, S J; Purushotham, A D	2000	Lymphoedema following surgery for breast cancer	0	0	https://www.scopus.com/inward/record.uri?eid=2-s2.0-0033828154&doi=10.1046%2fj.1365-2168.2000.01569.x&partnerID=40&md5=568fb049fb3b8df5ba77b2d0d174f5c9							British Journal of Surgery	87	9			1128-1141												10.1046/j.1365-2168.2000.01569.x	2000	2000-01-01				British Journal of Surgery	00071323 (ISSN)
	irrelevant to the theme	547	Journal Article	Hough, S; Mahlati, M P	2000	Diagnosis and management of osteoporosis-full guideline	0	0	https://www.scopus.com/inward/record.uri?eid=2-s2.0-0033810238&partnerID=40&md5=5ed4f924bf544590e21e78e927dcdacd							South African Medical Journal	90	9 II			907-944													2000	2000-01-01				South African Medical Journal	02569574 (ISSN)
	irrelevant to the theme	548	Journal Article	Callahan, E H; Paris, B	1997	Midlife periodic health exam in the primary care practice	0	0	https://www.embase.com/search/results?subaction=viewrecord&id=L28216486&from=export							Geriatrics	52	10			60-76													1997	1997-01-01				Geriatrics	0016-867X
	irrelevant to the theme	549	Journal Article	Smith, H O; Kammerer-Doak, D N; Barbo, D M; Sarto, G E	1996	Hormone replacement therapy in the menopause: a pro opinion	0	0	http://www.ncbi.nlm.nih.gov/entrez/query.fcgi?cmd=Retrieve&db=pubmed&dopt=Abstract&list_uids=8917020&query_hl=1							CA Cancer J Clin	46	6			343-63						CA: a cancer journal for clinicians						10.3322/canjclin.46.6.343	1996 Nov-Dec	1996-11-01	Journal Article; Meta-Analysis				0007-9235 (Print); 0007-9235 (Linking)				8917020
	irrelevant to the theme	550	Journal Article	Brzezinski, A	1995	Management of menopause in women with breast cancer	0	0	https://www.scopus.com/inward/record.uri?eid=2-s2.0-0029068808&partnerID=40&md5=2d34bb5f8ef71a8a4569f5893e0ed03f							Israel Journal of Medical Sciences	31	2-3			163-168													1995	1995-01-01				Israel Journal of Medical Sciences	00212180 (ISSN)
	irrelevant to the theme	551	Thesis	张育伟	2021	中药汤剂治疗癌因性疲乏的Meta分析及用药规律挖掘	0	0							北京中医药大学										左明焕								10.26973/d.cnki.gbjzu.2021.000543			硕士
	irrelevant to the theme	552	Thesis	吴贤琳	2020	正念冥想对血液肿瘤化疗患者癌因性疲乏及焦虑抑郁的应用研究	0	0							湖南师范大学										蔡益民; 李芳								10.27137/d.cnki.ghusu.2020.001507			硕士
	other interventions or included multiple interventions	553	Journal Article	张青月; 肖珊; 阎玲; 魏婷婷; 陈小岑; 吴婷	2018	正念减压疗法在乳腺癌患者中应用效果的Meta分析	5	0								护理管理杂志	18	11		2019111352	761-765								2	0				20190520						1671-315X
	irrelevant to the theme	554	Journal Article	游玲; 林珊羽; 钟茜; 赵亚文; 鄢秀英	2020	正念减压疗法对肺癌患者癌因性疲乏影响的Meta分析	0	0	https://d.wanfangdata.com.cn/periodical/ChhQZXJpb2RpY2FsQ0hJTmV3MjAyMzA4MDYSFXpob25naGZiamJ6ejIwMjAwNjAxNxoIbHR1czhscmM%3D							中华肺部疾病杂志（电子版）	13	6			791-794												10.3877/cma.j.issn.1674-6902.2020.06.017
	irrelevant to the theme	555	Thesis	葛淑琦	2021	针刺临床证据整合评估及证据图谱的制订研究	0	0	https://d.wanfangdata.com.cn/thesis/ChhUaGVzaXNOZXdTMjAyMzA3MjgxMDM1MzQSCFkzODc0MDU4GghsdHVzOGxyYw%3D%3D						广州中医药大学									针灸推拿学	唐纯志										2021-06-01	博士
	irrelevant to the theme	556	Journal Article	冯雅丽; 张鸿悦; 王凤怡; 杨永红	2017	运动机能贴扎改善乳腺癌术后淋巴水肿疗效的系统评价	0	0								中国康复	32	4		2017682111	322-325								1	0				20180309						1001-2001							R-05;*R49;R551.2;R737.9;*R739.9
No mention of adjuvant therapy received by patients		557	Journal Article	吴琼; 尹永田; 陈莉军; 李玉丽; 乔远静	2018	瑜伽运动对乳腺癌患者负性情绪及生活质量影响的meta分析	0	1								中国医刊	53	5		2018380355	559-564								4	0				20181105						1008-1070
	ineligible literature types	558	Journal Article	张雅琳; 张静	2016	有氧运动结合松弛疗法对乳腺癌化疗病人症状群和生活质量的影响	0	0								护理研究：上旬版	0	8			2764-2767																			1009-6493
No mention of adjuvant therapy received by patients		559	Journal Article	徐海燕; 张黎丹; 杨红	2020	有氧运动对乳腺癌患者癌因性疲乏影响的Meta分析	0	1								中国医药科学	10	8		2020498428	23-27									0				20210210						2095-0616
No mention of adjuvant therapy received by patients		560	Journal Article	张洋; 梁米宁	2012	有氧运动对乳腺癌患者癌因性疲乏干预效果的Meta分析	0	1								中国中医药现代远程教育	10	13		2012591809	122-123								4	0				20121224						1672-2779
	irrelevant to the theme	561	Journal Article	陈金京; 蔡建平; 耿可; 张诚诚; 刘静	2018	延续性护理对乳腺癌病人焦虑抑郁及生活质量影响的系统评价	0	0								循证护理	4	2		2018303072	110-116									0				20181105						2095-8668
	irrelevant to the theme	562	Thesis	高健慧	2016	胃肠癌化疗患者应对方式的认知行为干预	0	0							第二军医大学										徐燕											硕士
	irrelevant to the theme	563	Thesis	高瑞珂	2021	疏肝健脾法治疗乳腺癌的疗效评价及对瘤前抑郁障碍小鼠乳腺癌作用机制研究	0	0	https://d.wanfangdata.com.cn/thesis/ChhUaGVzaXNOZXdTMjAyMzA3MjgxMDM1MzQSCFkzODc1NDYxGghsdHVzOGxyYw%3D%3D						中国中医科学院									中西医结合临床	李杰										2021-06-16	博士
	irrelevant to the theme	564	Thesis	李薇晗	2019	疏肝调神针法治疗乳腺癌相关轻中度抑郁的临床研究	0	0							广州中医药大学										符文彬								10.27044/d.cnki.ggzzu.2019.000245			博士
	irrelevant to the theme	565	Journal Article	范妹雅; 王鹏宇; 马宁	2015	乳腺癌抑郁中医证候系统综述	0	0								实用中医内科杂志		11		2016255954	4-6									0				20161207						1671-7813
No mention of adjuvant therapy received by patients		566	Journal Article	赵慧慧; 周春兰; 吴艳妮; 李文姬; 李晓瑾; 刘丽萍; 陈丽玲	2020	乳腺癌相关淋巴水肿患者运动指导方案的证据总结	0	1								中华护理杂志	55	5		2020535482	779-785									0				20210311						0254-1769
	irrelevant to the theme	567	Thesis	陈佳敏	2020	乳腺癌围手术期中西医结合临床护理路径的编制与应用研究	0	0							上海中医药大学										陆静波								10.27320/d.cnki.gszyu.2020.000869			硕士
No mention of adjuvant therapy received by patients		568	Journal Article	胡雁; 顾沛; 张晓菊	2009	乳腺癌术后患者功能康复训练效果的系统评价	0	0								中国循证医学杂志	9	1		2009239482	41-54								40	0				20090415						1672-2531
	ineligible literature types	569	Journal Article	于秋红; 郭丽娜	2013	乳腺癌术后患者的症状困扰及其与生活质量的相关性	0	0								解放军护理杂志	30	1			26-29																			1008-9993
	irrelevant to the theme	570	Thesis	朱叶卉	2013	乳腺癌患者内分泌治疗服药依从性现况及护士主导的个体化随访干预方案构建研究	0	0	https://d.wanfangdata.com.cn/thesis/ChhUaGVzaXNOZXdTMjAyMzA3MjgxMDM1MzQSCFkyNzA0Njc5GghsdHVzOGxyYw%3D%3D						复旦大学									护理学	胡雁										2013-05-01	硕士
	irrelevant to the theme	571	Journal Article	魏婷婷; 李洁; 李霞; 张艳; 周莹; 田璐; 李国媛; 王燕; 张晟; 赵伟鹏	2021	乳腺癌患者更年期症状非药物管理的最佳证据总结	0	0								护理学杂志	36	14			37-42																			1001-4152
	other interventions or included multiple interventions	572	Journal Article	阮恩华	2020	康复护理干预对乳腺癌患者上肢水肿及生命质量影响的Meta分析	0	0	https://d.wanfangdata.com.cn/periodical/ChhQZXJpb2RpY2FsQ0hJTmV3MjAyMzA4MDYSDWp0YmoyMDIwMTQ0MTcaCGx0dXM4bHJj							特别健康		14			253-254												10.3969/j.issn.2095-6851.2020.14.417
	irrelevant to the theme	573	Journal Article	高永平; 张玲玲	2016	聚焦解决模式对乳腺癌围术期患者焦虑抑郁症状影响的Meta分析	0	0								重庆医学	45	25		2016546029	3591-3595								11	0				20170128						1671-8348
No mention of adjuvant therapy received by patients		574	Journal Article	张弛; 赵仕奇; 唐少文; 尤华	2022	渐进性抗阻训练在乳腺癌中应用效果的系统评价和Meta分析	0	1								中华现代护理杂志	28	13		2022319828	1717-1726									0				20220921						1674-2907
	irrelevant to the theme	575	Thesis	陈铭慧	2019	基于文献的蜂针临床治疗病谱研究及Meta分析	0	0	https://d.wanfangdata.com.cn/thesis/ChhUaGVzaXNOZXdTMjAyMzA3MjgxMDM1MzQSCFkzNjU4MzA1GghsdHVzOGxyYw%3D%3D						广州中医药大学									针灸推拿学	李万瑶										2019-05-01	博士
	irrelevant to the theme	576	Thesis	赵慧慧	2021	基于JBI循证模式的乳腺癌淋巴水肿管理证据转化研究	0	0	https://d.wanfangdata.com.cn/thesis/ChhUaGVzaXNOZXdTMjAyMzA3MjgxMDM1MzQSCFkzODYzOTIyGghsdHVzOGxyYw%3D%3D						南方医科大学									护理学	周春兰										2021-05-28	硕士
	irrelevant to the theme	577	Thesis	杨振东	2013	钙稳态失衡对钙记忆相关蛋白表达的影响机制及钙离子调节剂临床疗效的荟萃分析	0	0	https://d.wanfangdata.com.cn/thesis/ChhUaGVzaXNOZXdTMjAyMzA3MjgxMDM1MzQSB0Q0MDk4NDkaCGx0dXM4bHJj						华中科技大学									神经病学	张蕲										2013-05-01	博士
	irrelevant to the theme	578	Thesis	凌宇	2012	钙及维生素D对早期乳腺癌患者骨量的影响	0	0	https://d.wanfangdata.com.cn/thesis/ChhUaGVzaXNOZXdTMjAyMzA3MjgxMDM1MzQSCFkyMjU3MTAzGghsdHVzOGxyYw%3D%3D						南方医科大学									肿瘤学	傅建民										2012-06-01	硕士
	irrelevant to the theme	579	Thesis	潘元青	2015	非药物补充替代医学辅助治疗乳腺癌术后不良反应的循证研究	0	0							兰州大学										杨克虎											博士
	irrelevant to the theme	580	Journal Article	贾树华; 姜潮; 赵耀; 王若雨; 张杰; Wieczorek, William F	2003	放化疗对乳腺癌妇女性身份和性功能影响的多因素研究	0	0	http://qikan.cqvip.com/Qikan/Article/Detail?id=8251439							中国临床康复	7	21			2926-2929																			1671-5926
	irrelevant to the theme	581	Thesis	原博超	2019	补肾促卵方治疗多囊卵巢综合征导致排卵障碍性不孕症的临床研究	0	0	https://d.wanfangdata.com.cn/thesis/ChhUaGVzaXNOZXdTMjAyMzA3MjgxMDM1MzQSCEowMTU0NzM0GghsdHVzOGxyYw%3D%3D						中国中医科学院									中医妇科学	马堃										2019-01-01	硕士
	irrelevant to the theme	582	Thesis	黄梦岚	2019	TRPS1在胃癌中的表达及对胃癌细胞增殖、迁移和侵袭作用的研究	0	0	https://d.wanfangdata.com.cn/thesis/ChhUaGVzaXNOZXdTMjAyMzA3MjgxMDM1MzQSCFkzNTU2NTQyGghsdHVzOGxyYw%3D%3D						广西医科大学									病理学与病理生理学	吕自力										2019-05-01	硕士
	irrelevant to the theme	583	Thesis	甄亚男	2018	NBS1基因多态性与慢性乙肝病毒感染引起的肝细胞癌的相关性及生物学功能研究	0	0	https://d.wanfangdata.com.cn/thesis/ChhUaGVzaXNOZXdTMjAyMzA3MjgxMDM1MzQSCFkzNTE3Njk0GghsdHVzOGxyYw%3D%3D						山东大学									外科学（普通外科）	李杰										2018-09-20	博士
	irrelevant to the theme	584	Thesis	陈一鸣	2019	MT2--MMP在肾透明细胞癌中的表达及其在肿瘤增殖和侵袭中的作用机制研究	0	0	https://d.wanfangdata.com.cn/thesis/ChhUaGVzaXNOZXdTMjAyMzA3MjgxMDM1MzQSCFkzNjU2NjYwGghsdHVzOGxyYw%3D%3D						苏州大学									泌尿外科学	何小舟										2019-05-01	博士
	irrelevant to the theme	585	Thesis	谭劲淘	2015	Her-2表达与食管癌预后关系的Meta分析	0	0	https://d.wanfangdata.com.cn/thesis/ChhUaGVzaXNOZXdTMjAyMzA3MjgxMDM1MzQSCFkyOTExMDM2GghsdHVzOGxyYw%3D%3D						南方医科大学									外科学（胸心外科）	邹小明										2015-03-20	硕士
[truncated: 9 more columns]
