# Supplementary material for: The effectiveness of exercise on the symptoms in breast cancer patients undergoing adjuvant treatment: an umbrella review of systematic reviews and meta-analyses
Source: Front Oncol. 2023 Sep 20;13:1222947. doi: 10.3389/fonc.2023.1222947 (PMC10548878; doi:10.3389/fonc.2023.1222947)
Supplement: Supplementary file 3 [file Table_2.xlsx]

## Sheet: Sheet1
anxiety		review					depression			review					fatigue		review
study	1	4	10	new12	new13		study	1	4	10	11	new12	new13		study	1	4	5	6	7	10	new12	new13	new23	A	B	C
chandwani 2010	1	0	0	0	0		chandwani 2010	1	0	1	0	0	0		banasik 2011	1	0	1	0	0	1	0	1	0	0	0	0
cramer 2015	1	0	0	0	1		chandwani 2014	1	0	0	1	0	1		chakrabaty 2015	1	0	0	0	0	0	0	0	0	0	0	0
kovacic 2013	1	0	0	0	0		cramer 2015	1	0	0	0	0	1		chandwani 2010	1	0	0	0	0	1	0	0	0	0	0	0
moadel 2007	1	0	0	0	0		danhauer 2009	1	0	1	0	0	1		chandwani 2014 short	1	0	0	0	0	0	0	1	0	0	1	0
pruthi 2012	1	0	0	0	0		kiecolt-glaser 2014	1	0	0	0	0	1		cramer 2015	1	0	0	0	0	0	0	1	0	0	0	0
taso 2014	1	0	0	1	0		pruthi 2012	1	0	0	0	0	0		danhauer 2009	1	0	0	0	0	1	0	1	0	0	0	0
banerjee 2007	1	0	1	0	1		taso 2014	1	0	0	0	1	0		kiecolt-glaster 2014	1	0	0	0	0	0	0	0	0	0	0	0
raghavendra 2007	1	0	1	0	1		banerjee 2007	1	0	1	0	0	1		moadel 2007	1	0	0	0	0	1	0	1	0	0	0	0
vadiraja 2009	1	0	1	0	1		bower 2012	1	0	1	1	0	0		pruthi 2012	1	0	0	0	1	0	0	0	0	0	0	0
courneya 2007 AET	0	1	0	0	0		raghavendra 2007	1	0	1	0	0	0		taso 2014	1	0	1	0	1	0	1	1	0	0	0	0
courneya 2007 RET	0	1	0	0	0		vadiraja 2009	1	0	1	0	0	1		wang 2014	1	0	0	0	0	0	0	0	0	0	0	0
eakin 2012	0	1	0	0	0		cadmus 2007	0	1	0	0	0	0		chandwani 2014 middle	1	0	0	0	0	0	0	1	0	0	0	0
courneya 2007 AET	0	1	0	0	0		courneya 2007 AET	0	1	0	0	0	0		littman 2012	1	0	0	0	0	1	0	1	0	0	0	0
courneya 2007 RET	0	1	0	0	0		courneya 2007 RET	0	1	0	0	0	0		bower 2012	1	0	0	0	0	1	0	0	0	0	0	0
banerjee 2007 a	1	0	1	0	1		mutrie 2007	0	1	0	0	0	0		vadiraja 2009	1	0	0	0	0	1	0	0	0	0	0	0
bower 2012	0	0	1	0	0		schmidt 2014	0	1	0	0	0	0		battaglini 2004	0	1	0	0	0	0	0	0	0	0	0	0
chanwani 2010	0	0	1	0	0		steindorf 2014	0	1	0	0	0	0		caldwell 2009	0	1	0	0	0	0	0	0	0	0	0	0
culos-reed 2006 a	0	0	1	0	0		banerjee 2007	1	0	1	0	0	1		campbell 2005	0	1	0	0	0	0	0	0	1	1	0	0
lengacher 2012	0	0	1	0	0		bower 2012 a	1	0	1	1	0	0		cornette 2013	0	1	0	0	0	0	0	0	0	0	0	0
moadel 2007 a	1	0	1	0	0		carson 2009	0	0	1	0	0	0		courneya 2007 AET	0	1	1	0	0	0	0	0	0	1	0	0
raghavendra 2007	1	0	1	0	1		chanwani 2010	1	0	1	0	0	0		courneya 2007 RET	0	1	1	0	0	0	0	0	0	0	0	0
rao 2008	0	0	1	0	0		culos-reed 2006	0	0	1	0	0	0		drouin 2002	0	1	0	0	0	0	0	0	0	0	0	0
rao 2009 a	0	0	1	0	0		danhauer 2009 a	1	0	1	0	0	1		eakin 2012	0	1	0	0	0	0	0	0	0	0	0	0
vadiraja 2009 1	1	0	1	0	1		moadel 2007	0	0	1	0	0	0		gokal 2013	0	1	0	0	0	0	0	0	0	0	0	0
vadiraja 2009 2	1	0	1	0	1		raghavendra 2007	1	0	1	0	0	0		haines 2010	0	1	0	1	0	0	0	0	0	0	0	0
banerjee 2007 b	1	0	1	0	1		rao 2008	0	0	1	0	0	0		hayes 2013 FtF	0	1	1	0	1	0	0	0	0	0	0	0
culos-reed 2006 b	0	0	1	0	0		vadiraja 2009 1	1	0	1	0	0	1		hayes 2013 Tel	0	1	1	0	1	0	0	0	0	0	0	0
moadel 2007 b	1	0	1	0	0		bower 2012 b	1	0	1	1	0	0		hornsby 2014	0	1	0	0	1	0	0	0	0	0	0	0
rao 2009 b	0	0	1	0	0		danhauer 2009 b	1	0	1	0	0	1		husebo 2014	0	1	1	0	1	0	0	0	0	0	0	1
rao 2009 c	0	0	1	0	0		schmidt 2015	0	0	0	1	0	0		mock 2004	0	1	0	0	0	0	0	0	0	0	0	0
jin 2017	0	0	0	1	0		courneya 2014	0	0	0	1	0	0		mutrie 2007	0	1	0	0	0	0	0	0	1	0	0	0
jong 2018	0	0	0	1	1		steindorf 2013	0	0	0	1	0	0		reis 2013	0	1	1	0	1	0	0	0	0	0	1	0
lanctot 2016	0	0	0	1	1		chanwani 2014	1	0	0	1	0	0		schmidt 2014	0	1	1	1	0	0	0	0	0	0	0	0
taso 2014	1	0	0	1	0		travier 2015	0	0	0	1	0	0		steindorf 2014	0	1	1	1	1	0	0	0	0	0	1	0
wang 2013	0	0	0	1	0		gokal 2016	0	0	0	1	0	0		travier 2015	0	1	1	1	1	0	0	0	0	0	0	0
banerjee 2007	1	0	1	0	1		cantarero-villanueva 2012	0	0	0	1	0	0		van Waart 2014 high	0	1	0	0	0	0	0	0	0	0	0	0
carson 2019	0	0	0	0	1		naumann 2012	0	0	0	1	0	0		van Waart 2014 low	0	1	0	0	0	0	0	0	0	0	0	0
cramer 2015	1	0	0	0	1		bower 2012	1	0	1	1	0	0		al-majid 2015	0	0	1	0	0	0	0	0	0	0	0	0
jong 2018	0	0	0	1	1		cantarero-villanueva 2013	0	0	0	1	0	0		banasik 2011	1	0	1	0	0	1	0	1	0	0	0	0
kovacic 2013	0	0	0	0	1		ergun 2013	0	0	0	1	0	0		cantarero-villanueva 2012	0	0	1	0	0	0	0	0	0	0	0	0
lanctot 2016	0	0	0	1	1		saxton 2014	0	0	0	1	0	0		cantarero-villanueva 2013	0	0	1	0	0	0	0	0	0	0	0	0
raghavendra 2007	1	0	1	0	1		demark-wahnefried 2015	0	0	0	1	0	0		cho 2012	0	0	1	0	0	0	0	0	0	0	0	0
vadiraja 2009	1	0	1	0	1		spahn 2013	0	0	0	1	0	0		courneya 2007 A	0	1	1	0	0	0	0	0	0	0	0	0
	21	5	22	8	19		danhauer 2015	0	0	0	0	1	0		daley 2004	0	0	1	0	0	0	0	0	0	0	0	0
			8	17			jin 2017	0	0	0	0	1	0		de luca 2016	0	0	1	0	0	0	0	0	0	0	0	0
							jong 2018	0	0	0	0	1	1		ergun 2013 S	0	0	1	0	0	0	0	0	1	0	0	0
	N	r	c	CCA			lanctot 2016	0	0	0	0	1	1		fillion 2008	0	0	1	0	0	0	0	0	0	0	0	0
overall	75	43	5	0.186047			taso 2014	1	0	0	0	1	0		gokal 2015	0	0	1	0	0	0	0	0	0	0	0	0
							wang 2013	0	0	0	0	1	0		hagstrom 2016	0	0	1	0	0	0	0	0	0	0	0	0
							banerjee 2007	1	0	1	0	0	1		hayes 2013 S	0	1	1	0	1	0	0	0	0	0	0	0
							carson 2019	0	0	0	0	0	1		husebo 2014	0	1	1	0	1	0	0	0	0	0	0	1
							chandwani 2014	1	0	0	0	0	1		hwang 2008	0	0	1	0	0	0	0	0	0	0	0	0
							cramer 2015	1	0	0	0	0	1		mijwel 2017 A	0	0	1	0	1	0	0	0	0	0	0	0
							danhauer 2009	1	0	1	0	0	1		mock 2001	0	0	1	0	0	0	0	0	0	0	0	0
							eyigor 2018	0	0	0	0	0	1		mock 2005	0	0	1	0	0	0	0	0	0	0	1	0
							jong 2018	0	0	0	0	1	1		naraphong 2014	0	0	1	0	0	0	0	0	0	0	0	0
							kiecolt-glaser 2014	1	0	0	0	0	1		pinto 2005	0	0	1	0	0	0	0	0	0	0	0	0
							lanctot 2016	0	0	0	0	1	1		rabin 2006	0	0	1	0	0	0	0	0	0	0	0	0
							taylor 2017	0	0	0	0	0	1		reis 2013	0	1	1	0	1	0	0	0	0	0	1	0
							vadiraja 2009	0	0	0	0	0	1		schmidt 2014	0	1	1	1	0	0	0	0	0	0	0	0
							yagli 2015	0	0	0	0	0	1		shobeiri 2016	0	0	1	0	0	0	0	0	0	0	0	0
								27	6	21	18	9	24		steindorf 2014	0	1	1	1	1	0	0	0	0	0	1	0
															taso 2014	1	0	1	0	1	0	1	1	0	0	0	0
															travier 2015	0	1	1	1	1	0	0	0	0	0	0	0
															vallance 2007 COM	0	0	1	0	0	0	0	0	0	0	0	0
															van waart 2015 S	0	0	1	1	1	0	0	0	0	0	0	0
								N	r	c	CCA				wang 2011	0	0	1	0	1	0	0	0	0	0	0	0
							overall	105	61	6	0.144262				winters-stone 2017	0	0	1	0	0	0	0	0	0	0	0	0
															courneya 2007 E	0	1	1	0	0	0	0	0	0	0	0	0
															mijwel 2017 R	0	0	1	0	1	0	0	0	0	0	0	0
															ergun 2013 NS	0	0	1	0	0	0	0	0	1	0	0	0
															hayes 2013 NS	0	1	1	0	1	0	0	0	0	0	0	0
															vallance 2007 PM	0	0	1	0	0	0	0	0	0	0	0	0
															vallance 2007 SP	0	0	1	0	0	0	0	0	0	0	0	0
															van waart 2015 NS	0	0	1	1	1	0	0	0	0	1	0	0
															haines 2010	0	1	0	1	0	0	0	0	0	0	0	0
															van waart 2015 2	0	0	1	1	1	0	0	0	0	0	0	0
															schmidt 2014	0	1	1	1	0	0	0	0	0	0	0	0
															steindorf 2014	0	1	1	1	1	0	0	0	0	0	1	0
															travier 2015	0	1	1	1	1	0	0	0	0	0	0	0
															van waart 2015 1	0	0	1	1	1	0	0	0	0	0	0	0
															chaol 2017	0	0	0	0	1	0	0	0	0	0	0	0
															chen 2013	0	0	0	0	1	0	0	0	0	0	0	0
															cornette 2016	0	0	0	0	1	0	0	0	0	0	0	0
															courneya 2013	0	0	0	0	1	0	0	0	0	0	0	0
															gokal 2016	0	0	0	0	1	0	0	0	0	0	0	1
															hayes 2013	0	1	1	0	1	0	0	0	0	0	0	0
															ho 2016	0	0	0	0	1	0	0	0	0	0	0	0
															hornsby 2014	0	1	0	0	1	0	0	0	0	0	0	0
															husebo 2014	0	1	1	0	1	0	0	0	0	0	0	1
															lotzke 2016	0	0	0	0	1	0	0	0	0	0	0	0
															mijwel 2017	0	0	1	0	1	0	0	0	0	0	0	0
															naraphong 2015	0	0	0	0	1	0	0	0	0	0	0	0
															pruthi 2012	1	0	0	0	1	0	0	0	0	0	0	0
															reis 2013	0	1	1	0	1	0	0	0	0	0	1	0
															schmidt 2015	0	0	0	0	1	0	0	0	0	0	0	0
															steindorf 2014	0	1	1	1	1	0	0	0	0	0	1	0
															taso 2014	1	0	1	0	1	0	1	1	0	0	0	0
															travier 2015	0	1	1	1	1	0	0	0	0	0	0	0
															van waart 2015	0	0	1	1	1	0	0	0	0	0	0	0
															wang 2011	0	0	1	0	1	0	0	0	0	0	0	0
															wenzel 2013	0	0	0	0	1	0	0	0	0	0	0	0
															banasik 2011	1	0	1	0	0	1	0	1	0	0	0	0
															bower 2012 a	1	0	0	0	0	1	0	0	0	0	0	0
															carson 2009	0	0	0	0	0	1	0	1	0	0	0	0
															chandwani 2010	1	0	0	0	0	1	0	0	0	0	0	0
															danhauer 2009	1	0	0	0	0	1	0	1	0	0	0	0
															lengacher 2012 a	0	0	0	0	0	1	0	0	0	0	0	0
															littman 2012	1	0	0	0	0	1	0	1	0	0	0	0
															moadel 2007	1	0	0	0	0	1	0	1	0	0	0	0
															vadiraja 2009 2	1	0	0	0	0	1	0	0	0	0	0	0
															lengacher 2012 b	0	0	0	0	0	1	0	0	0	0	0	0
															bower 2012 b	1	0	0	0	0	1	0	0	0	0	0	0
															chaoul 2017 a	0	0	0	0	0	0	1	0	0	0	0	0
															chaoul 2017 b	0	0	0	0	0	0	1	0	0	0	0	0
															danhauer 2015	0	0	0	0	0	0	1	0	0	0	0	0
															taso 2014	1	0	1	0	1	0	1	1	0	0	0	0
															wang 2013	0	0	0	0	0	0	1	0	0	0	0	0
															banasik 2011	1	0	1	0	0	1	0	1	0	0	0	0
															carson 2019	0	0	0	0	0	1	0	1	0	0	0	0
															chandwani 2014	1	0	0	0	0	0	0	1	0	0	0	0
															chaoul 2018	0	0	0	0	0	0	0	1	0	0	0	0
															cramer 2015	1	0	0	0	0	0	0	1	0	0	0	0
															danhauer 2009	1	0	0	0	0	1	0	1	0	0	0	0
															jong 2018	0	0	0	0	0	0	0	1	0	0	0	0
															kiecolt-glaser 2014	0	0	0	0	0	0	0	1	0	0	0	0
															littman 2012	1	0	0	0	0	1	0	1	0	0	0	0
															moadel 2007	1	0	0	0	0	1	0	1	0	0	0	0
															stan 2016	0	0	0	0	0	0	0	1	0	0	0	0
															taso 2014	1	0	1	0	1	0	1	1	0	0	0	0
															taylor 2017	0	0	0	0	0	0	0	1	0	0	0	0
															yagli 2015	0	0	0	0	0	0	0	1	0	0	0	0
															campbell 2005	0	1	0	0	0	0	0	0	1	1	0	0
															cantarero 2013	0	0	0	0	0	0	0	0	1	0	0	0
															courneya 2003	0	0	0	0	0	0	0	0	1	0	0	0
															ergun 2013	0	0	1	0	0	0	0	0	1	0	0	0
															milne 2008	0	0	0	0	0	0	0	0	1	0	0	0
															mutrie 2007	0	1	0	0	0	0	0	0	1	0	0	0
															saarto 2012	0	0	0	0	0	0	0	0	1	0	0	0
															segal 2001	0	0	0	0	0	0	0	0	1	0	0	0
															winters 2012	0	0	0	0	0	0	0	0	1	0	0	0
															campbell 2005	0	1	0	0	0	0	0	0	1	1	1	0
															mock 2005	0	0	1	0	0	0	0	0	0	1	0	1
															courneya 2007	0	1	1	0	0	0	0	0	0	1	0	0
															hwang 2008	0	0	1	0	0	0	0	0	0	1	1	0
															vadiraja 2009	1	0	0	0	0	1	0	0	0	1	0	0
															moros 2010	0	0	0	0	0	0	0	0	0	1	0	0
															yang 2011	0	0	0	0	0	0	0	0	0	1	0	0
															reis 2013	0	1	1	0	1	0	0	0	0	1	1	0
															chandwani 2014	1	0	0	0	0	0	0	1	0	1	1	0
															chen 2014	0	0	0	0	0	0	0	0	0	1	0	0
															husebo 2014	0	1	1	0	1	0	0	0	0	1	0	1
															schmidt 2014	0	1	1	1	0	0	0	0	0	1	0	0
															steindorf 2014	0	1	1	1	1	0	0	0	0	1	1	0
															taso 2014	1	0	1	0	1	0	1	1	0	1	0	0
															al-majid 2015	0	0	1	0	0	0	0	0	0	1	0	0
															danhauer 2015	0	0	0	0	0	0	1	0	0	1	0	0
															naraphong 2015	0	0	0	0	1	0	0	0	0	1	0	0
															schmidt 2015	0	0	0	0	1	0	0	0	0	1	0	0
															travier 2015	0	1	1	1	1	0	0	0	0	1	0	0
															van waart 2015	0	0	1	1	1	0	0	0	0	1	0	0
															adams 2016	0	0	0	0	0	0	0	0	0	1	0	0
															waked 2016	0	0	0	0	0	0	0	0	0	1	0	0
															mijwel 2018	0	0	0	0	0	0	0	0	0	1	0	0
															wang 2011	0	0	1	0	1	0	0	0	0	1	0	1
															huang 2019	0	0	0	0	0	0	0	0	0	1	0	0
															ceseiko 2019	0	0	0	0	0	0	0	0	0	1	0	0
															headley 2004	0	0	0	0	0	0	0	0	0	1	0	0
															chandwani 2010	1	0	0	0	0	1	0	0	0	0	1	0
															chandwani 2014	1	0	0	0	0	0	0	1	0	1	1	0
															chen 2013	0	0	0	0	0	0	0	0	0	0	1	0
															campbell 2005	0	1	0	0	0	0	0	0	1	1	1	0
															hwang 2008	0	0	1	0	0	0	0	0	0	1	1	0
															steindorf 2014	0	1	1	1	1	0	0	0	0	1	1	0
															reis 2013	0	1	1	0	1	0	0	0	0	1	1	0
															drouin 2005	0	0	0	0	0	0	0	0	0	0	1	0
															gokal 2016	0	0	0	0	1	0	0	0	0	0	0	1
															husebo 2014	0	1	1	0	1	0	0	0	0	1	0	1
															mock 2001	0	0	0	0	0	0	0	0	0	0	0	1
															mock 2005	0	0	1	0	0	0	0	0	0	1	0	1
															pinto 2005	0	0	1	0	0	0	0	0	0	0	0	1
															wang 2011	0	0	1	0	1	0	0	0	0	1	0	1
															yang YL 2019	0	0	0	0	0	0	0	0	0	0	0	1
															yee J 2019	0	0	0	0	0	0	0	0	0	0	0	1
																40	54	87	23	62	26	11	34	15	39	22	15
																1	4	5	6	7	10	12	13	23	A	B	C
																	9
																N	r	c	CCA
															overall	428	184	12	0.120553
